# Supplementary material for: Streptococcus pneumoniae serotypes that frequently colonise the human nasopharynx are common recipients of penicillin-binding protein gene fragments from Streptococcus mitis
Source: Microb Genom. 2021 Sep 22;7(9):000622. doi: 10.1099/mgen.0.000622 (PMC8715442; doi:10.1099/mgen.0.000622)
Supplement: Supplementary material 2 [file mgen-7-0622-s002.xlsx]

## Sheet: 1. Pneumococcal metadata
Table 1a: Randomly sampled 1000 global pneumococcal genomes and their associated metadata
Lane ID	Accession	Country	GPSC	Serotype	ST	PBP1a allele	PBP2b allele	PBP2x allele	penMic	Penicillin susceptibility	amxMic	Amoxicillin susceptibility	cxmMic	Cefuroxime susceptibility	ctxMic	Cefotaxime susceptibility	croMic	Ceftriaxone susceptibility
12290_2#26	ERR501485	Malawi	8	5	289	23	0	268	0.06	Sensitive	<= 0.03	Sensitive	<= 0.5	Sensitive	0.12	Sensitive	<= 0.5	Sensitive
12290_2#31	ERR501490	Malawi	5	35B	361	7	1	455	0.25	Intermediate	0.06	Sensitive	<= 0.5	Sensitive	0.12	Sensitive	<= 0.5	Sensitive
12290_2#65	ERR501524	Malawi	190	6A	9549	2	176	NEW	0.06	Sensitive	0.12	Sensitive	<= 0.5	Sensitive	0.12	Sensitive	<= 0.5	Sensitive
12290_2#67	ERR501526	Malawi	21	19F	347	221	274	411	0.25	Intermediate	0.12	Sensitive	<= 0.5	Sensitive	0.12	Sensitive	<= 0.5	Sensitive
12290_2#69	ERR501528	Malawi	13	6A	9532	0	4	3	<= 0.03	Sensitive	<= 0.03	Sensitive	<= 0.5	Sensitive	<= 0.06	Sensitive	<= 0.5	Sensitive
12290_2#70	ERR501529	Malawi	20	23F	9530	NEW	NEW	22	0.25	Intermediate	0.12	Sensitive	<= 0.5	Sensitive	0.12	Sensitive	<= 0.5	Sensitive
12290_2#78	ERR501537	Malawi	143	15C	9936	12	0	2	<= 0.03	Sensitive	<= 0.03	Sensitive	<= 0.5	Sensitive	<= 0.06	Sensitive	<= 0.5	Sensitive
12290_3#50	ERR501590	Malawi	40	18C	9470	0	4	NEW	<= 0.03	Sensitive	0.06	Sensitive	<= 0.5	Sensitive	0.12	Sensitive	<= 0.5	Sensitive
12290_3#64	ERR501604	Malawi	5	35B	172	7	1	453	0.25	Intermediate	0.12	Sensitive	<= 0.5	Sensitive	0.12	Sensitive	<= 0.5	Sensitive
12290_3#65	ERR501605	Malawi	21	19F	6095	NEW	NEW	NEW	0.25	Intermediate	0.12	Sensitive	<= 0.5	Sensitive	0.12	Sensitive	<= 0.5	Sensitive
12290_3#68	ERR501608	Malawi	8	5	289	23	0	268	0.06	Sensitive	<= 0.03	Sensitive	<= 0.5	Sensitive	0.12	Sensitive	<= 0.5	Sensitive
12290_3#91	ERR501631	Malawi	13	6B	2285	0	4	3	<= 0.03	Sensitive	<= 0.03	Sensitive	<= 0.5	Sensitive	<= 0.06	Sensitive	<= 0.5	Sensitive
12290_3#92	ERR501632	Malawi	223	6A	7063	222	151	459	0.25	Intermediate	0.06	Sensitive	<= 0.5	Sensitive	0.12	Sensitive	<= 0.5	Sensitive
12378_2#11	ERR516628	Malawi	2	1	217	2	44	0	<= 0.03	Sensitive	<= 0.03	Sensitive	<= 0.5	Sensitive	<= 0.06	Sensitive	<= 0.5	Sensitive
12378_2#21	ERR516637	Malawi	13	6B	2285	0	4	3	<= 0.03	Sensitive	<= 0.03	Sensitive	<= 0.5	Sensitive	<= 0.06	Sensitive	<= 0.5	Sensitive
12378_2#22	ERR516638	Malawi	96	2	74	50	0	2	<= 0.03	Sensitive	<= 0.03	Sensitive	<= 0.5	Sensitive	<= 0.06	Sensitive	<= 0.5	Sensitive
12378_2#4	ERR516621	Malawi	2	1	217	2	44	0	<= 0.03	Sensitive	<= 0.03	Sensitive	<= 0.5	Sensitive	<= 0.06	Sensitive	<= 0.5	Sensitive
12378_2#57	ERR516664	Malawi	9	14	63	24	27	28	0.25	Intermediate	<= 0.03	Sensitive	<= 0.5	Sensitive	0.12	Sensitive	<= 0.5	Sensitive
12378_2#58	ERR516665	Malawi	2	1	217	2	44	0	<= 0.03	Sensitive	<= 0.03	Sensitive	<= 0.5	Sensitive	<= 0.06	Sensitive	<= 0.5	Sensitive
12378_2#60	ERR516667	Malawi	183	6B	2902	0	0	3	<= 0.03	Sensitive	<= 0.03	Sensitive	<= 0.5	Sensitive	<= 0.06	Sensitive	<= 0.5	Sensitive
12378_2#7	ERR516624	Malawi	13	6A	9915	0	4	3	<= 0.03	Sensitive	<= 0.03	Sensitive	<= 0.5	Sensitive	<= 0.06	Sensitive	<= 0.5	Sensitive
12378_2#78	ERR516680	Malawi	21	19F	6095	NEW	NEW	NEW	0.25	Intermediate	0.12	Sensitive	<= 0.5	Sensitive	0.12	Sensitive	<= 0.5	Sensitive
12378_2#79	ERR516681	Malawi	20	23F	802	37	4	NEW	<= 0.03	Sensitive	<= 0.03	Sensitive	<= 0.5	Sensitive	<= 0.06	Sensitive	<= 0.5	Sensitive
12378_2#81	ERR516683	Malawi	129	6B	9492	NEW	0	NEW	0.06	Sensitive	0.06	Sensitive	<= 0.5	Sensitive	0.12	Sensitive	<= 0.5	Sensitive
13681_1#16	ERR657004	UK	29	6C	1714	2	6	0	<= 0.03	Sensitive	<= 0.03	Sensitive	<= 0.5	Sensitive	<= 0.06	Sensitive	<= 0.5	Sensitive
13681_1#22	ERR657010	UK	57	31	9655	12	0	0	<= 0.03	Sensitive	<= 0.03	Sensitive	<= 0.5	Sensitive	<= 0.06	Sensitive	<= 0.5	Sensitive
13681_1#25	ERR657013	UK	3	11A	62	2	6	0	<= 0.03	Sensitive	<= 0.03	Sensitive	<= 0.5	Sensitive	<= 0.06	Sensitive	<= 0.5	Sensitive
13681_1#27	ERR657015	UK	9	15A	63	24	27	28	0.25	Intermediate	<= 0.03	Sensitive	<= 0.5	Sensitive	0.12	Sensitive	<= 0.5	Sensitive
13681_1#42	ERR657030	UK	44	24	177	1	0	0	<= 0.03	Sensitive	<= 0.03	Sensitive	<= 0.5	Sensitive	<= 0.06	Sensitive	<= 0.5	Sensitive
13681_1#9	ERR656997	UK	7	23A	438	2	0	6	<= 0.03	Sensitive	<= 0.03	Sensitive	<= 0.5	Sensitive	<= 0.06	Sensitive	<= 0.5	Sensitive
13681_2#10	ERR657092	UK	75	35B	452	0	0	0	<= 0.03	Sensitive	<= 0.03	Sensitive	<= 0.5	Sensitive	<= 0.06	Sensitive	<= 0.5	Sensitive
13681_2#19	ERR657101	UK	140	15A	58	0	0	3	<= 0.03	Sensitive	<= 0.03	Sensitive	<= 0.5	Sensitive	<= 0.06	Sensitive	<= 0.5	Sensitive
13681_2#2	ERR657084	UK	46	16F	414	0	6	2	<= 0.03	Sensitive	<= 0.03	Sensitive	<= 0.5	Sensitive	<= 0.06	Sensitive	<= 0.5	Sensitive
13681_2#26	ERR657108	UK	72	35B	198	0	0	2	<= 0.03	Sensitive	<= 0.03	Sensitive	<= 0.5	Sensitive	<= 0.06	Sensitive	<= 0.5	Sensitive
13681_2#4	ERR657086	UK	4	15B	2220	0	0	0	<= 0.03	Sensitive	<= 0.03	Sensitive	<= 0.5	Sensitive	<= 0.06	Sensitive	<= 0.5	Sensitive
13681_2#44	ERR657126	UK	3	33F	673	0	0	3	<= 0.03	Sensitive	<= 0.03	Sensitive	<= 0.5	Sensitive	<= 0.06	Sensitive	<= 0.5	Sensitive
13682_1#11	ERR657187	UK	3	11A	62	2	6	0	<= 0.03	Sensitive	<= 0.03	Sensitive	<= 0.5	Sensitive	<= 0.06	Sensitive	<= 0.5	Sensitive
13682_1#17	ERR657193	UK	3	11A	62	2	6	0	<= 0.03	Sensitive	<= 0.03	Sensitive	<= 0.5	Sensitive	<= 0.06	Sensitive	<= 0.5	Sensitive
13682_1#18	ERR657194	UK	75	35B	452	0	0	0	<= 0.03	Sensitive	<= 0.03	Sensitive	<= 0.5	Sensitive	<= 0.06	Sensitive	<= 0.5	Sensitive
13682_1#22	ERR657198	UK	35	10A	1497	0	0	2	<= 0.03	Sensitive	<= 0.03	Sensitive	<= 0.5	Sensitive	<= 0.06	Sensitive	<= 0.5	Sensitive
13682_1#27	ERR657203	UK	140	15A	58	0	0	3	<= 0.03	Sensitive	<= 0.03	Sensitive	<= 0.5	Sensitive	<= 0.06	Sensitive	<= 0.5	Sensitive
13682_1#28	ERR657204	UK	36	10A	2068	0	0	2	<= 0.03	Sensitive	<= 0.03	Sensitive	<= 0.5	Sensitive	<= 0.06	Sensitive	<= 0.5	Sensitive
13682_1#31	ERR657207	UK	3	11A	62	2	6	0	<= 0.03	Sensitive	<= 0.03	Sensitive	<= 0.5	Sensitive	<= 0.06	Sensitive	<= 0.5	Sensitive
13682_1#33	ERR657209	UK	12	3	180	2	3	2	<= 0.03	Sensitive	<= 0.03	Sensitive	<= 0.5	Sensitive	<= 0.06	Sensitive	<= 0.5	Sensitive
13682_1#40	ERR657216	UK	4	15B	2220	0	0	0	<= 0.03	Sensitive	<= 0.03	Sensitive	<= 0.5	Sensitive	<= 0.06	Sensitive	<= 0.5	Sensitive
13682_1#7	ERR657183	UK	7	23A	438	2	0	6	<= 0.03	Sensitive	<= 0.03	Sensitive	<= 0.5	Sensitive	<= 0.06	Sensitive	<= 0.5	Sensitive
13682_1#70	ERR657246	UK	75	35B	452	0	0	0	<= 0.03	Sensitive	<= 0.03	Sensitive	<= 0.5	Sensitive	<= 0.06	Sensitive	<= 0.5	Sensitive
13682_1#74	ERR657250	UK	4	15B	199	0	0	0	<= 0.03	Sensitive	<= 0.03	Sensitive	<= 0.5	Sensitive	<= 0.06	Sensitive	<= 0.5	Sensitive
13682_1#78	ERR657254	UK	36	35F	11798	0	0	3	<= 0.03	Sensitive	<= 0.03	Sensitive	<= 0.5	Sensitive	<= 0.06	Sensitive	<= 0.5	Sensitive
13682_1#86	ERR657262	UK	140	15A	58	0	0	3	<= 0.03	Sensitive	<= 0.03	Sensitive	<= 0.5	Sensitive	<= 0.06	Sensitive	<= 0.5	Sensitive
13682_1#93	ERR657269	UK	38	38	393	2	4	0	<= 0.03	Sensitive	<= 0.03	Sensitive	<= 0.5	Sensitive	<= 0.06	Sensitive	<= 0.5	Sensitive
13682_1#94	ERR657270	UK	7	23B	439	0	0	0	<= 0.03	Sensitive	<= 0.03	Sensitive	<= 0.5	Sensitive	<= 0.06	Sensitive	<= 0.5	Sensitive
13682_2#12	ERR657283	UK	7	23A	438	2	0	6	<= 0.03	Sensitive	<= 0.03	Sensitive	<= 0.5	Sensitive	<= 0.06	Sensitive	<= 0.5	Sensitive
13682_2#19	ERR657290	UK	7	23B	439	0	0	0	<= 0.03	Sensitive	<= 0.03	Sensitive	<= 0.5	Sensitive	<= 0.06	Sensitive	<= 0.5	Sensitive
13682_2#35	ERR657306	UK	36	35F	1635	0	0	3	<= 0.03	Sensitive	<= 0.03	Sensitive	<= 0.5	Sensitive	<= 0.06	Sensitive	<= 0.5	Sensitive
13682_2#36	ERR657307	UK	9	15A	63	24	27	179	0.25	Intermediate	0.12	Sensitive	<= 0.5	Sensitive	0.12	Sensitive	<= 0.5	Sensitive
13682_2#37	ERR657308	UK	12	3	180	2	3	2	<= 0.03	Sensitive	<= 0.03	Sensitive	<= 0.5	Sensitive	<= 0.06	Sensitive	<= 0.5	Sensitive
13682_2#45	ERR657316	UK	7	23B	439	0	0	0	<= 0.03	Sensitive	<= 0.03	Sensitive	<= 0.5	Sensitive	<= 0.06	Sensitive	<= 0.5	Sensitive
13682_2#53	ERR657324	UK	4	19A	199	0	0	0	<= 0.03	Sensitive	<= 0.03	Sensitive	<= 0.5	Sensitive	<= 0.06	Sensitive	<= 0.5	Sensitive
13682_2#57	ERR657328	UK	11	15A	6733	0	0	2	<= 0.03	Sensitive	<= 0.03	Sensitive	<= 0.5	Sensitive	<= 0.06	Sensitive	<= 0.5	Sensitive
13682_2#6	ERR657277	UK	140	15A	58	0	0	3	<= 0.03	Sensitive	<= 0.03	Sensitive	<= 0.5	Sensitive	<= 0.06	Sensitive	<= 0.5	Sensitive
13682_2#72	ERR657343	UK	3	11E	62	2	6	0	<= 0.03	Sensitive	<= 0.03	Sensitive	<= 0.5	Sensitive	<= 0.06	Sensitive	<= 0.5	Sensitive
13682_2#82	ERR657353	UK	7	23B	439	0	0	NEW	<= 0.03	Sensitive	<= 0.03	Sensitive	<= 0.5	Sensitive	<= 0.06	Sensitive	<= 0.5	Sensitive
13682_2#84	ERR657355	UK	11	21	193	2	0	2	<= 0.03	Sensitive	<= 0.03	Sensitive	<= 0.5	Sensitive	<= 0.06	Sensitive	<= 0.5	Sensitive
13682_2#92	ERR657363	UK	7	23A	438	2	0	6	<= 0.03	Sensitive	<= 0.03	Sensitive	<= 0.5	Sensitive	<= 0.06	Sensitive	<= 0.5	Sensitive
13682_2#95	ERR657366	UK	4	15C	199	1	0	0	<= 0.03	Sensitive	<= 0.03	Sensitive	<= 0.5	Sensitive	<= 0.06	Sensitive	<= 0.5	Sensitive
14520_6#10	ERR730338	Gambia	222	19B	10806	2	0	3	<= 0.03	Sensitive	<= 0.03	Sensitive	<= 0.5	Sensitive	<= 0.06	Sensitive	<= 0.5	Sensitive
14520_6#13	ERR730341	Gambia	439	23B	12236	12	0	NEW	<= 0.03	Sensitive	<= 0.03	Sensitive	<= 0.5	Sensitive	<= 0.06	Sensitive	<= 0.5	Sensitive
14520_6#15	ERR730343	Gambia	16	23F	81	15	12	18	2	Resistance	2	Resistant	> 2	Resistant	1	Intermediate	1	Intermediate
14520_6#16	ERR730344	Gambia	10	23F	5567	17	15	22	0.5	Intermediate	0.12	Sensitive	<= 0.5	Sensitive	0.12	Sensitive	<= 0.5	Sensitive
14520_6#17	ERR730345	Gambia	360	11A	5537	204	0	418	<= 0.03	Sensitive	<= 0.03	Sensitive	<= 0.5	Sensitive	<= 0.06	Sensitive	<= 0.5	Sensitive
14520_6#20	ERR730348	Gambia	9	14	63	24	27	419	0.25	Intermediate	0.12	Sensitive	<= 0.5	Sensitive	0.12	Sensitive	<= 0.5	Sensitive
14520_6#24	ERR730352	Gambia	441	19F	9094	0	0	NEW	0.06	Sensitive	<= 0.03	Sensitive	<= 0.5	Sensitive	0.12	Sensitive	<= 0.5	Sensitive
14520_6#29	ERR730357	Gambia	9	14	63	24	27	28	0.25	Intermediate	<= 0.03	Sensitive	<= 0.5	Sensitive	0.12	Sensitive	<= 0.5	Sensitive
14520_6#30	ERR730358	Gambia	45	34	2832	0	0	2	<= 0.03	Sensitive	<= 0.03	Sensitive	<= 0.5	Sensitive	<= 0.06	Sensitive	<= 0.5	Sensitive
14520_6#31	ERR730359	Gambia	115	6B	1348	0	4	21	0.06	Sensitive	<= 0.03	Sensitive	<= 0.5	Sensitive	<= 0.06	Sensitive	<= 0.5	Sensitive
14520_6#34	ERR730362	Gambia	10	19A	2013	17	15	NEW	0.25	Intermediate	0.12	Sensitive	<= 0.5	Sensitive	0.12	Sensitive	<= 0.5	Sensitive
14520_6#35	ERR730363	Gambia	115	6B	10808	0	4	21	0.06	Sensitive	<= 0.03	Sensitive	<= 0.5	Sensitive	<= 0.06	Sensitive	<= 0.5	Sensitive
14520_6#36	ERR730364	Gambia	45	34	2832	0	0	2	<= 0.03	Sensitive	<= 0.03	Sensitive	<= 0.5	Sensitive	<= 0.06	Sensitive	<= 0.5	Sensitive
14520_6#37	ERR730365	Gambia	5	6A	10809	0	4	NEW	0.12	Intermediate	0.06	Sensitive	<= 0.5	Sensitive	0.12	Sensitive	<= 0.5	Sensitive
14520_6#39	ERR730367	Gambia	443	15B	12722	2	4	418	0.06	Sensitive	<= 0.03	Sensitive	<= 0.5	Sensitive	<= 0.06	Sensitive	<= 0.5	Sensitive
14520_6#41	ERR730369	Gambia	9	14	63	24	27	420	0.12	Intermediate	0.12	Sensitive	<= 0.5	Sensitive	0.12	Sensitive	<= 0.5	Sensitive
14520_6#42	ERR730370	Gambia	84	19F	4194	7	141	242	0.25	Intermediate	0.25	Sensitive	<= 0.5	Sensitive	0.12	Sensitive	<= 0.5	Sensitive
14520_6#43	ERR730371	Gambia	9	14	12723	12	264	419	0.12	Intermediate	0.12	Sensitive	<= 0.5	Sensitive	0.12	Sensitive	<= 0.5	Sensitive
14520_6#44	ERR730372	Gambia	1	19F	420	15	NEW	8	4	Resistance	8	Resistant	> 2	Resistant	1	Resistant	1	Intermediate
14520_6#6	ERR730334	Gambia	20	23F	12724	37	4	2	<= 0.03	Sensitive	<= 0.03	Sensitive	<= 0.5	Sensitive	<= 0.06	Sensitive	<= 0.5	Sensitive
14936_5#45	ERR774609	Malawi	5	15B	172	24	1	NEW	0.12	Intermediate	0.06	Sensitive	<= 0.5	Sensitive	0.12	Sensitive	<= 0.5	Sensitive
14936_5#46	ERR774610	Malawi	53	19A	847	111	NEW	2	<= 0.03	Sensitive	<= 0.03	Sensitive	<= 0.5	Sensitive	<= 0.06	Sensitive	<= 0.5	Sensitive
14936_5#47	ERR774611	Malawi	65	13	2053	NEW	176	NEW	0.12	Intermediate	0.12	Sensitive	<= 0.5	Sensitive	0.12	Sensitive	<= 0.5	Sensitive
14936_5#50	ERR774614	Malawi	9	14	63	24	27	28	0.25	Intermediate	<= 0.03	Sensitive	<= 0.5	Sensitive	0.12	Sensitive	<= 0.5	Sensitive
14936_5#52	ERR774616	Malawi	22	9V	11778	1	2	0	<= 0.03	Sensitive	<= 0.03	Sensitive	<= 0.5	Sensitive	<= 0.06	Sensitive	<= 0.5	Sensitive
14936_5#57	ERR774621	Malawi	53	19A	847	111	NEW	2	<= 0.03	Sensitive	<= 0.03	Sensitive	<= 0.5	Sensitive	<= 0.06	Sensitive	<= 0.5	Sensitive
14936_5#60	ERR774624	Malawi	53	19A	847	111	0	2	<= 0.03	Sensitive	<= 0.03	Sensitive	<= 0.5	Sensitive	<= 0.06	Sensitive	<= 0.5	Sensitive
14936_5#62	ERR774626	Malawi	11	21	9517	2	2	2	<= 0.03	Sensitive	<= 0.03	Sensitive	<= 0.5	Sensitive	<= 0.06	Sensitive	<= 0.5	Sensitive
14936_5#71	ERR774635	Malawi	21	19F	12740	0	0	NEW	0.06	Sensitive	<= 0.03	Sensitive	<= 0.5	Sensitive	0.12	Sensitive	<= 0.5	Sensitive
14936_5#72	ERR774636	Malawi	57	31	444	12	0	0	<= 0.03	Sensitive	<= 0.03	Sensitive	<= 0.5	Sensitive	<= 0.06	Sensitive	<= 0.5	Sensitive
14937_1#14	ERR775451	UK	12	3	180	2	3	2	<= 0.03	Sensitive	<= 0.03	Sensitive	<= 0.5	Sensitive	<= 0.06	Sensitive	<= 0.5	Sensitive
14937_1#20	ERR775457	UK	29	6C	1714	2	6	0	<= 0.03	Sensitive	<= 0.03	Sensitive	<= 0.5	Sensitive	<= 0.06	Sensitive	<= 0.5	Sensitive
14937_1#24	ERR775461	UK	11	15B	1262	2	0	2	<= 0.03	Sensitive	<= 0.03	Sensitive	<= 0.5	Sensitive	<= 0.06	Sensitive	<= 0.5	Sensitive
14937_1#9	ERR775446	UK	11	21	1877	2	0	2	<= 0.03	Sensitive	<= 0.03	Sensitive	<= 0.5	Sensitive	<= 0.06	Sensitive	<= 0.5	Sensitive
15378_2#11	ERR862269	Malawi	21	19F	347	221	274	411	0.25	Intermediate	0.12	Sensitive	<= 0.5	Sensitive	0.12	Sensitive	<= 0.5	Sensitive
15378_2#54	ERR862312	Gambia	26	12F	989	12	4	3	<= 0.03	Sensitive	<= 0.03	Sensitive	<= 0.5	Sensitive	<= 0.06	Sensitive	<= 0.5	Sensitive
15378_2#55	ERR862313	Gambia	300	45	2831	NEW	0	3	<= 0.03	Sensitive	<= 0.03	Sensitive	<= 0.5	Sensitive	<= 0.06	Sensitive	<= 0.5	Sensitive
15378_2#57	ERR862315	Gambia	112	15C	4033	0	0	0	<= 0.03	Sensitive	<= 0.03	Sensitive	<= 0.5	Sensitive	<= 0.06	Sensitive	<= 0.5	Sensitive
15378_2#58	ERR862316	Gambia	62	6A	1737	12	NEW	293	0.06	Sensitive	<= 0.03	Sensitive	<= 0.5	Sensitive	<= 0.06	Sensitive	<= 0.5	Sensitive
15378_2#59	ERR862317	Gambia	1	19F	925	0	4	2	<= 0.03	Sensitive	<= 0.03	Sensitive	<= 0.5	Sensitive	<= 0.06	Sensitive	<= 0.5	Sensitive
15378_2#60	ERR862318	Gambia	34	34	10679	2	4	0	<= 0.03	Sensitive	<= 0.03	Sensitive	<= 0.5	Sensitive	<= 0.06	Sensitive	<= 0.5	Sensitive
15378_2#61	ERR862319	Gambia	43	9V	280	2	4	23	<= 0.03	Sensitive	<= 0.03	Sensitive	<= 0.5	Sensitive	<= 0.06	Sensitive	<= 0.5	Sensitive
15378_2#67	ERR862325	Malawi	21	19F	6095	NEW	NEW	NEW	0.25	Intermediate	0.12	Sensitive	<= 0.5	Sensitive	0.12	Sensitive	<= 0.5	Sensitive
15378_2#69	ERR862327	Malawi	40	18C	5266	0	4	456	0.12	Intermediate	0.06	Sensitive	<= 0.5	Sensitive	0.12	Sensitive	<= 0.5	Sensitive
15378_2#81	ERR862339	Malawi	20	23F	9535	37	4	NEW	<= 0.03	Sensitive	<= 0.03	Sensitive	<= 0.5	Sensitive	<= 0.06	Sensitive	<= 0.5	Sensitive
15378_2#94	ERR862352	Malawi	92	7C	10614	0	0	0	<= 0.03	Sensitive	<= 0.03	Sensitive	<= 0.5	Sensitive	<= 0.06	Sensitive	<= 0.5	Sensitive
15378_3#1	ERR862354	Malawi	22	15A	9518	0	2	3	<= 0.03	Sensitive	<= 0.03	Sensitive	<= 0.5	Sensitive	<= 0.06	Sensitive	<= 0.5	Sensitive
15378_3#10	ERR862363	Malawi	161	19B	9570	0	4	3	<= 0.03	Sensitive	<= 0.03	Sensitive	<= 0.5	Sensitive	<= 0.06	Sensitive	<= 0.5	Sensitive
15378_3#12	ERR862365	Malawi	190	6A	9549	2	176	NEW	0.06	Sensitive	0.12	Sensitive	<= 0.5	Sensitive	0.12	Sensitive	<= 0.5	Sensitive
15378_3#15	ERR862368	Malawi	216	15B	9553	12	0	0	<= 0.03	Sensitive	<= 0.03	Sensitive	<= 0.5	Sensitive	<= 0.06	Sensitive	<= 0.5	Sensitive
15378_3#16	ERR862369	Malawi	217	34	9524	1	0	0	<= 0.03	Sensitive	<= 0.03	Sensitive	<= 0.5	Sensitive	<= 0.06	Sensitive	<= 0.5	Sensitive
15378_3#18	ERR862371	Malawi	145	10A	5483	0	6	NEW	0.06	Sensitive	<= 0.03	Sensitive	<= 0.5	Sensitive	<= 0.06	Sensitive	<= 0.5	Sensitive
15378_3#19	ERR862372	Malawi	33	16F	9568	1	0	28	0.06	Sensitive	<= 0.03	Sensitive	<= 0.5	Sensitive	0.12	Sensitive	<= 0.5	Sensitive
15378_3#2	ERR862355	Malawi	92	7C	10614	0	0	0	<= 0.03	Sensitive	<= 0.03	Sensitive	<= 0.5	Sensitive	<= 0.06	Sensitive	<= 0.5	Sensitive
15378_3#21	ERR862374	Malawi	33	16F	11770	1	0	28	0.06	Sensitive	<= 0.03	Sensitive	<= 0.5	Sensitive	0.12	Sensitive	<= 0.5	Sensitive
15378_3#24	ERR862377	Malawi	20	23F	802	37	4	NEW	<= 0.03	Sensitive	<= 0.03	Sensitive	<= 0.5	Sensitive	<= 0.06	Sensitive	<= 0.5	Sensitive
15378_3#25	ERR862378	Malawi	11	21	9517	2	2	2	<= 0.03	Sensitive	<= 0.03	Sensitive	<= 0.5	Sensitive	<= 0.06	Sensitive	<= 0.5	Sensitive
15378_3#28	ERR862381	Malawi	13	6A	9532	0	4	3	<= 0.03	Sensitive	<= 0.03	Sensitive	<= 0.5	Sensitive	<= 0.06	Sensitive	<= 0.5	Sensitive
15378_3#29	ERR862382	Malawi	129	6B	3207	0	NEW	NEW	0.12	Intermediate	0.12	Sensitive	<= 0.5	Sensitive	0.12	Sensitive	<= 0.5	Sensitive
15378_3#30	ERR862383	Malawi	54	9V	5778	1	0	0	<= 0.03	Sensitive	<= 0.03	Sensitive	<= 0.5	Sensitive	<= 0.06	Sensitive	<= 0.5	Sensitive
15378_3#34	ERR862387	Malawi	43	35A	3214	12	4	452	0.06	Sensitive	<= 0.03	Sensitive	<= 0.5	Sensitive	0.12	Sensitive	<= 0.5	Sensitive
15378_3#36	ERR862389	Malawi	210	23B	10674	0	4	394	0.06	Sensitive	<= 0.03	Sensitive	<= 0.5	Sensitive	<= 0.06	Sensitive	<= 0.5	Sensitive
15378_3#37	ERR862390	Malawi	22	15A	10554	0	2	388	<= 0.03	Sensitive	<= 0.03	Sensitive	<= 0.5	Sensitive	<= 0.06	Sensitive	<= 0.5	Sensitive
15378_3#40	ERR862393	Malawi	57	31	444	12	0	0	<= 0.03	Sensitive	<= 0.03	Sensitive	<= 0.5	Sensitive	<= 0.06	Sensitive	<= 0.5	Sensitive
15378_3#41	ERR862394	Malawi	129	6B	9492	NEW	0	NEW	0.06	Sensitive	0.06	Sensitive	<= 0.5	Sensitive	0.12	Sensitive	<= 0.5	Sensitive
15378_3#43	ERR862396	Malawi	10	3	700	17	15	22	0.5	Intermediate	0.12	Sensitive	<= 0.5	Sensitive	0.12	Sensitive	<= 0.5	Sensitive
15378_3#47	ERR862400	Malawi	33	16F	9568	1	0	28	0.06	Sensitive	<= 0.03	Sensitive	<= 0.5	Sensitive	0.12	Sensitive	<= 0.5	Sensitive
15378_3#55	ERR862408	Malawi	211	Non-typeable	7604	NEW	0	395	<= 0.03	Sensitive	<= 0.03	Sensitive	<= 0.5	Sensitive	<= 0.06	Sensitive	<= 0.5	Sensitive
15378_3#56	ERR862409	Malawi	53	19A	847	111	0	2	<= 0.03	Sensitive	<= 0.03	Sensitive	<= 0.5	Sensitive	<= 0.06	Sensitive	<= 0.5	Sensitive
15378_3#58	ERR862411	Malawi	217	34	9524	1	0	0	<= 0.03	Sensitive	<= 0.03	Sensitive	<= 0.5	Sensitive	<= 0.06	Sensitive	<= 0.5	Sensitive
15378_3#62	ERR862415	Malawi	33	16F	12743	1	0	28	0.06	Sensitive	<= 0.03	Sensitive	<= 0.5	Sensitive	0.12	Sensitive	<= 0.5	Sensitive
15378_3#64	ERR862417	Malawi	13	6A	9532	0	4	3	<= 0.03	Sensitive	<= 0.03	Sensitive	<= 0.5	Sensitive	<= 0.06	Sensitive	<= 0.5	Sensitive
15378_3#66	ERR862419	Malawi	5	15C	172	24	1	NEW	0.12	Intermediate	0.06	Sensitive	<= 0.5	Sensitive	0.12	Sensitive	<= 0.5	Sensitive
15378_3#67	ERR862420	Malawi	143	15B	9936	12	0	2	<= 0.03	Sensitive	<= 0.03	Sensitive	<= 0.5	Sensitive	<= 0.06	Sensitive	<= 0.5	Sensitive
15378_3#68	ERR862421	Malawi	92	7C	10614	0	0	0	<= 0.03	Sensitive	<= 0.03	Sensitive	<= 0.5	Sensitive	<= 0.06	Sensitive	<= 0.5	Sensitive
15378_3#7	ERR862360	Malawi	9	14	9468	0	27	418	0.06	Sensitive	0.06	Sensitive	<= 0.5	Sensitive	<= 0.06	Sensitive	<= 0.5	Sensitive
15378_3#72	ERR862425	Malawi	143	15C	9572	12	0	2	<= 0.03	Sensitive	<= 0.03	Sensitive	<= 0.5	Sensitive	<= 0.06	Sensitive	<= 0.5	Sensitive
15378_3#75	ERR862428	Malawi	40	22A	5266	0	4	3	<= 0.03	Sensitive	<= 0.03	Sensitive	<= 0.5	Sensitive	<= 0.06	Sensitive	<= 0.5	Sensitive
15378_3#78	ERR862431	Malawi	65	13	2053	NEW	176	NEW	0.12	Intermediate	0.12	Sensitive	<= 0.5	Sensitive	0.12	Sensitive	<= 0.5	Sensitive
15378_3#80	ERR862433	Malawi	60	Non-typeable	3265	86	NEW	0	<= 0.03	Sensitive	<= 0.03	Sensitive	<= 0.5	Sensitive	<= 0.06	Sensitive	<= 0.5	Sensitive
15378_3#81	ERR862434	Malawi	190	29	1090	NEW	176	NEW	0.12	Intermediate	0.12	Sensitive	<= 0.5	Sensitive	0.12	Sensitive	<= 0.5	Sensitive
15378_3#89	ERR862442	Malawi	53	19A	5262	111	0	2	<= 0.03	Sensitive	<= 0.03	Sensitive	<= 0.5	Sensitive	<= 0.06	Sensitive	<= 0.5	Sensitive
15378_3#9	ERR862362	Malawi	190	6A	9549	2	176	NEW	0.06	Sensitive	0.12	Sensitive	<= 0.5	Sensitive	0.12	Sensitive	<= 0.5	Sensitive
15378_3#92	ERR862445	Malawi	143	15B	9572	12	0	2	<= 0.03	Sensitive	<= 0.03	Sensitive	<= 0.5	Sensitive	<= 0.06	Sensitive	<= 0.5	Sensitive
15378_3#93	ERR862446	Malawi	20	23F	10887	37	44	NEW	<= 0.03	Sensitive	<= 0.03	Sensitive	<= 0.5	Sensitive	<= 0.06	Sensitive	<= 0.5	Sensitive
15378_4#10	ERR862458	Malawi	65	13	2053	NEW	176	NEW	0.12	Intermediate	0.12	Sensitive	<= 0.5	Sensitive	0.12	Sensitive	<= 0.5	Sensitive
15378_4#11	ERR862459	Malawi	86	4	2213	0	0	0	<= 0.03	Sensitive	<= 0.03	Sensitive	<= 0.5	Sensitive	<= 0.06	Sensitive	<= 0.5	Sensitive
15378_4#13	ERR862461	Malawi	9	14	63	24	27	432	0.25	Intermediate	0.25	Sensitive	<= 0.5	Sensitive	0.25	Sensitive	<= 0.5	Sensitive
15378_4#17	ERR862465	Malawi	190	6A	9549	2	176	NEW	0.06	Sensitive	0.12	Sensitive	<= 0.5	Sensitive	0.12	Sensitive	<= 0.5	Sensitive
15378_4#19	ERR862467	Malawi	9	14	63	24	27	28	0.25	Intermediate	<= 0.03	Sensitive	<= 0.5	Sensitive	0.12	Sensitive	<= 0.5	Sensitive
15378_4#21	ERR862469	Malawi	11	18A	9517	0	2	2	<= 0.03	Sensitive	<= 0.03	Sensitive	<= 0.5	Sensitive	<= 0.06	Sensitive	<= 0.5	Sensitive
15378_4#3	ERR862451	Malawi	33	16F	9568	1	0	28	0.06	Sensitive	<= 0.03	Sensitive	<= 0.5	Sensitive	0.12	Sensitive	<= 0.5	Sensitive
15378_4#4	ERR862452	Malawi	33	16F	9568	1	0	28	0.06	Sensitive	<= 0.03	Sensitive	<= 0.5	Sensitive	0.12	Sensitive	<= 0.5	Sensitive
15378_4#53	ERR862501	Malawi	217	34	9524	1	0	0	<= 0.03	Sensitive	<= 0.03	Sensitive	<= 0.5	Sensitive	<= 0.06	Sensitive	<= 0.5	Sensitive
15378_4#54	ERR862502	Malawi	202	19F	9897	0	0	12	<= 0.03	Sensitive	<= 0.03	Sensitive	<= 0.5	Sensitive	<= 0.06	Sensitive	<= 0.5	Sensitive
15378_4#60	ERR862508	Malawi	65	13	2053	NEW	176	NEW	0.12	Intermediate	0.12	Sensitive	<= 0.5	Sensitive	0.12	Sensitive	<= 0.5	Sensitive
15378_4#68	ERR862516	Malawi	71	21	11735	0	4	3	<= 0.03	Sensitive	<= 0.03	Sensitive	<= 0.5	Sensitive	<= 0.06	Sensitive	<= 0.5	Sensitive
15378_4#74	ERR862522	Malawi	5	15B	172	24	1	NEW	0.12	Intermediate	0.06	Sensitive	<= 0.5	Sensitive	0.12	Sensitive	<= 0.5	Sensitive
15378_4#78	ERR862526	Malawi	10	3	700	17	15	22	0.5	Intermediate	0.12	Sensitive	<= 0.5	Sensitive	0.12	Sensitive	<= 0.5	Sensitive
15378_4#83	ERR862531	Malawi	5	35B	361	7	1	455	0.25	Intermediate	0.06	Sensitive	<= 0.5	Sensitive	0.12	Sensitive	<= 0.5	Sensitive
15378_4#84	ERR862532	Malawi	5	35B	172	7	1	453	0.25	Intermediate	0.12	Sensitive	<= 0.5	Sensitive	0.12	Sensitive	<= 0.5	Sensitive
15378_4#9	ERR862457	Malawi	40	18C	5266	0	4	456	0.12	Intermediate	0.06	Sensitive	<= 0.5	Sensitive	0.12	Sensitive	<= 0.5	Sensitive
15531_2#10	ERR869823	Malawi	30	10B	7055	2	0	0	<= 0.03	Sensitive	<= 0.03	Sensitive	<= 0.5	Sensitive	<= 0.06	Sensitive	<= 0.5	Sensitive
15531_2#12	ERR869825	Malawi	202	19F	9897	0	0	12	<= 0.03	Sensitive	<= 0.03	Sensitive	<= 0.5	Sensitive	<= 0.06	Sensitive	<= 0.5	Sensitive
15531_2#13	ERR869826	Malawi	8	5	7050	23	0	453	0.06	Sensitive	<= 0.03	Sensitive	<= 0.5	Sensitive	<= 0.06	Sensitive	<= 0.5	Sensitive
15531_2#15	ERR869828	Malawi	22	9V	5902	1	2	0	<= 0.03	Sensitive	<= 0.03	Sensitive	<= 0.5	Sensitive	<= 0.06	Sensitive	<= 0.5	Sensitive
15531_2#20	ERR869833	Malawi	54	9V	9473	223	273	411	0.25	Intermediate	0.12	Sensitive	<= 0.5	Sensitive	0.12	Sensitive	<= 0.5	Sensitive
15531_2#27	ERR869840	Malawi	65	13	2053	NEW	176	NEW	0.12	Intermediate	0.12	Sensitive	<= 0.5	Sensitive	0.12	Sensitive	<= 0.5	Sensitive
15531_2#32	ERR869845	Malawi	227	6B	11759	NEW	NEW	NEW	0.25	Intermediate	0.12	Sensitive	<= 0.5	Sensitive	0.12	Sensitive	<= 0.5	Sensitive
15531_2#34	ERR869847	Malawi	202	19F	9897	0	0	12	<= 0.03	Sensitive	<= 0.03	Sensitive	<= 0.5	Sensitive	<= 0.06	Sensitive	<= 0.5	Sensitive
15531_2#4	ERR869817	Malawi	33	16F	9568	1	0	28	0.06	Sensitive	<= 0.03	Sensitive	<= 0.5	Sensitive	0.12	Sensitive	<= 0.5	Sensitive
15531_2#93	ERR869906	Malawi	9	14	63	24	27	28	0.25	Intermediate	<= 0.03	Sensitive	<= 0.5	Sensitive	0.12	Sensitive	<= 0.5	Sensitive
15531_5#56	ERR870153	Gambia	9	14	63	24	27	28	0.25	Intermediate	<= 0.03	Sensitive	<= 0.5	Sensitive	0.12	Sensitive	<= 0.5	Sensitive
15531_5#57	ERR870154	Gambia	333	6A	5527	0	4	NEW	0.06	Sensitive	<= 0.03	Sensitive	<= 0.5	Sensitive	<= 0.06	Sensitive	<= 0.5	Sensitive
15531_5#59	ERR870156	Gambia	20	23F	10644	37	4	2	<= 0.03	Sensitive	<= 0.03	Sensitive	<= 0.5	Sensitive	<= 0.06	Sensitive	<= 0.5	Sensitive
15531_5#61	ERR870158	Gambia	80	19F	10903	23	4	2	<= 0.03	Sensitive	<= 0.03	Sensitive	<= 0.5	Sensitive	<= 0.06	Sensitive	<= 0.5	Sensitive
15531_5#62	ERR870159	Gambia	23	6B	8052	2	4	0	<= 0.03	Sensitive	<= 0.03	Sensitive	<= 0.5	Sensitive	<= 0.06	Sensitive	<= 0.5	Sensitive
15531_5#64	ERR870161	Gambia	275	28F	5823	2	0	0	<= 0.03	Sensitive	<= 0.03	Sensitive	<= 0.5	Sensitive	<= 0.06	Sensitive	<= 0.5	Sensitive
15531_5#70	ERR870167	Gambia	58	6B	4036	12	4	53	<= 0.03	Sensitive	<= 0.03	Sensitive	<= 0.5	Sensitive	<= 0.06	Sensitive	<= 0.5	Sensitive
15531_5#71	ERR870168	Gambia	58	6B	4036	12	4	53	<= 0.03	Sensitive	<= 0.03	Sensitive	<= 0.5	Sensitive	<= 0.06	Sensitive	<= 0.5	Sensitive
15531_5#72	ERR870169	Gambia	22	11A	5902	1	2	2	<= 0.03	Sensitive	<= 0.03	Sensitive	<= 0.5	Sensitive	<= 0.06	Sensitive	<= 0.5	Sensitive
15531_5#74	ERR870171	Gambia	112	15C	4033	0	0	0	<= 0.03	Sensitive	<= 0.03	Sensitive	<= 0.5	Sensitive	<= 0.06	Sensitive	<= 0.5	Sensitive
15531_5#76	ERR870173	Gambia	94	23F	2174	12	2	104	0.06	Sensitive	<= 0.03	Sensitive	<= 0.5	Sensitive	0.12	Sensitive	<= 0.5	Sensitive
15531_5#80	ERR870177	Gambia	51	3	458	0	26	2	<= 0.03	Sensitive	<= 0.03	Sensitive	<= 0.5	Sensitive	<= 0.06	Sensitive	<= 0.5	Sensitive
15531_5#81	ERR870178	Gambia	58	6B	5516	12	4	6	<= 0.03	Sensitive	<= 0.03	Sensitive	<= 0.5	Sensitive	<= 0.06	Sensitive	<= 0.5	Sensitive
15531_5#83	ERR870180	Gambia	67	18C	1381	23	44	3	<= 0.03	Sensitive	<= 0.03	Sensitive	<= 0.5	Sensitive	<= 0.06	Sensitive	<= 0.5	Sensitive
15531_5#85	ERR870182	Gambia	9	14	63	24	27	28	0.25	Intermediate	<= 0.03	Sensitive	<= 0.5	Sensitive	0.12	Sensitive	<= 0.5	Sensitive
15531_5#86	ERR870183	Gambia	62	6A	1737	12	NEW	293	0.06	Sensitive	<= 0.03	Sensitive	<= 0.5	Sensitive	<= 0.06	Sensitive	<= 0.5	Sensitive
15531_5#87	ERR870184	Gambia	58	6B	4036	12	4	53	<= 0.03	Sensitive	<= 0.03	Sensitive	<= 0.5	Sensitive	<= 0.06	Sensitive	<= 0.5	Sensitive
15531_5#91	ERR870188	Gambia	94	23F	2174	12	2	2	<= 0.03	Sensitive	<= 0.03	Sensitive	<= 0.5	Sensitive	<= 0.06	Sensitive	<= 0.5	Sensitive
15531_5#92	ERR870189	Gambia	96	2	74	50	0	2	<= 0.03	Sensitive	<= 0.03	Sensitive	<= 0.5	Sensitive	<= 0.06	Sensitive	<= 0.5	Sensitive
15531_5#93	ERR870190	Gambia	12	3	180	2	0	2	<= 0.03	Sensitive	<= 0.03	Sensitive	<= 0.5	Sensitive	<= 0.06	Sensitive	<= 0.5	Sensitive
15531_5#95	ERR870192	Gambia	34	34	10679	2	4	0	<= 0.03	Sensitive	<= 0.03	Sensitive	<= 0.5	Sensitive	<= 0.06	Sensitive	<= 0.5	Sensitive
15531_6#10	ERR870202	Gambia	40	22A	910	0	4	3	<= 0.03	Sensitive	<= 0.03	Sensitive	<= 0.5	Sensitive	<= 0.06	Sensitive	<= 0.5	Sensitive
15531_6#12	ERR870204	Gambia	12	3	180	2	0	2	<= 0.03	Sensitive	<= 0.03	Sensitive	<= 0.5	Sensitive	<= 0.06	Sensitive	<= 0.5	Sensitive
15531_6#3	ERR870195	Gambia	58	6A	5734	0	4	418	<= 0.03	Sensitive	<= 0.03	Sensitive	<= 0.5	Sensitive	<= 0.06	Sensitive	<= 0.5	Sensitive
15531_6#73	ERR870265	Gambia	62	6A	1736	12	4	293	0.06	Sensitive	<= 0.03	Sensitive	<= 0.5	Sensitive	<= 0.06	Sensitive	<= 0.5	Sensitive
15531_6#74	ERR870266	Gambia	20	23F	802	37	4	3	<= 0.03	Sensitive	<= 0.03	Sensitive	<= 0.5	Sensitive	<= 0.06	Sensitive	<= 0.5	Sensitive
15531_6#76	ERR870268	Gambia	81	Non-typeable	344	55	60	420	0.12	Intermediate	0.12	Sensitive	<= 0.5	Sensitive	0.12	Sensitive	<= 0.5	Sensitive
15531_6#79	ERR870271	Gambia	9	14	2447	24	27	242	0.25	Intermediate	0.25	Sensitive	<= 0.5	Sensitive	0.12	Sensitive	<= 0.5	Sensitive
15531_6#8	ERR870200	Gambia	112	15C	4033	111	0	0	<= 0.03	Sensitive	<= 0.03	Sensitive	<= 0.5	Sensitive	<= 0.06	Sensitive	<= 0.5	Sensitive
15531_6#82	ERR870274	Gambia	164	21	10909	2	0	2	<= 0.03	Sensitive	<= 0.03	Sensitive	<= 0.5	Sensitive	<= 0.06	Sensitive	<= 0.5	Sensitive
15531_6#9	ERR870201	Gambia	232	Non-typeable	6132	205	82	2	<= 0.03	Sensitive	<= 0.03	Sensitive	<= 0.5	Sensitive	<= 0.06	Sensitive	<= 0.5	Sensitive
15531_6#91	ERR870282	Gambia	333	6A	5527	0	4	NEW	0.06	Sensitive	<= 0.03	Sensitive	<= 0.5	Sensitive	<= 0.06	Sensitive	<= 0.5	Sensitive
15531_6#94	ERR870285	Gambia	7	23A	7336	12	0	6	<= 0.03	Sensitive	<= 0.03	Sensitive	<= 0.5	Sensitive	<= 0.06	Sensitive	<= 0.5	Sensitive
15531_6#95	ERR870286	Gambia	108	14	915	2	4	3	<= 0.03	Sensitive	<= 0.03	Sensitive	<= 0.5	Sensitive	<= 0.06	Sensitive	<= 0.5	Sensitive
15531_7#10	ERR870296	Gambia	67	18C	1233	23	2	0	<= 0.03	Sensitive	<= 0.03	Sensitive	<= 0.5	Sensitive	<= 0.06	Sensitive	<= 0.5	Sensitive
15531_7#12	ERR870298	Gambia	30	10A	10910	2	0	0	<= 0.03	Sensitive	<= 0.03	Sensitive	<= 0.5	Sensitive	<= 0.06	Sensitive	<= 0.5	Sensitive
15531_7#13	ERR870299	Gambia	333	6A	5527	0	4	NEW	0.06	Sensitive	<= 0.03	Sensitive	<= 0.5	Sensitive	<= 0.06	Sensitive	<= 0.5	Sensitive
15531_7#15	ERR870301	Gambia	40	22A	910	0	4	3	<= 0.03	Sensitive	<= 0.03	Sensitive	<= 0.5	Sensitive	<= 0.06	Sensitive	<= 0.5	Sensitive
15531_7#16	ERR870302	Gambia	234	3	10606	0	26	2	<= 0.03	Sensitive	<= 0.03	Sensitive	<= 0.5	Sensitive	<= 0.06	Sensitive	<= 0.5	Sensitive
15531_7#18	ERR870304	Gambia	464	Non-typeable	12751	55	82	0	<= 0.03	Sensitive	<= 0.03	Sensitive	<= 0.5	Sensitive	<= 0.06	Sensitive	<= 0.5	Sensitive
15531_7#20	ERR870306	Gambia	23	6B	273	2	0	0	<= 0.03	Sensitive	<= 0.03	Sensitive	<= 0.5	Sensitive	<= 0.06	Sensitive	<= 0.5	Sensitive
15531_7#22	ERR870308	Gambia	2	1	3081	2	44	0	<= 0.03	Sensitive	<= 0.03	Sensitive	<= 0.5	Sensitive	<= 0.06	Sensitive	<= 0.5	Sensitive
15531_7#24	ERR870310	Gambia	12	3	180	2	0	2	<= 0.03	Sensitive	<= 0.03	Sensitive	<= 0.5	Sensitive	<= 0.06	Sensitive	<= 0.5	Sensitive
15531_7#25	ERR870311	Gambia	96	2	74	50	0	2	<= 0.03	Sensitive	<= 0.03	Sensitive	<= 0.5	Sensitive	<= 0.06	Sensitive	<= 0.5	Sensitive
15531_7#28	ERR870314	Gambia	182	4	1729	2	4	2	<= 0.03	Sensitive	<= 0.03	Sensitive	<= 0.5	Sensitive	<= 0.06	Sensitive	<= 0.5	Sensitive
15531_7#29	ERR870315	Gambia	5	19B	11707	7	1	1	0.25	Intermediate	0.06	Sensitive	<= 0.5	Sensitive	<= 0.06	Sensitive	<= 0.5	Sensitive
15531_7#31	ERR870317	Gambia	40	17F	910	2	0	418	0.06	Sensitive	<= 0.03	Sensitive	<= 0.5	Sensitive	<= 0.06	Sensitive	<= 0.5	Sensitive
15531_7#4	ERR870290	Gambia	1	19F	925	0	4	2	<= 0.03	Sensitive	<= 0.03	Sensitive	<= 0.5	Sensitive	<= 0.06	Sensitive	<= 0.5	Sensitive
15531_7#5	ERR870291	Gambia	32	7F	2178	2	0	0	<= 0.03	Sensitive	<= 0.03	Sensitive	<= 0.5	Sensitive	<= 0.06	Sensitive	<= 0.5	Sensitive
15531_7#7	ERR870293	Gambia	1	19A	202	0	0	0	<= 0.03	Sensitive	<= 0.03	Sensitive	<= 0.5	Sensitive	<= 0.06	Sensitive	<= 0.5	Sensitive
15873_2#64	ERR913216	Gambia	30	10A	5521	2	0	0	<= 0.03	Sensitive	<= 0.03	Sensitive	<= 0.5	Sensitive	<= 0.06	Sensitive	<= 0.5	Sensitive
15873_2#66	ERR913218	Gambia	34	34	10679	2	4	0	<= 0.03	Sensitive	<= 0.03	Sensitive	<= 0.5	Sensitive	<= 0.06	Sensitive	<= 0.5	Sensitive
15873_2#69	ERR913221	Gambia	94	23F	10607	12	2	104	0.06	Sensitive	<= 0.03	Sensitive	<= 0.5	Sensitive	0.12	Sensitive	<= 0.5	Sensitive
15873_2#72	ERR913224	Gambia	62	6A	10964	12	NEW	293	0.06	Sensitive	<= 0.03	Sensitive	<= 0.5	Sensitive	<= 0.06	Sensitive	<= 0.5	Sensitive
15873_3#16	ERR913250	Gambia	9	14	63	24	27	419	0.25	Intermediate	0.12	Sensitive	<= 0.5	Sensitive	0.12	Sensitive	<= 0.5	Sensitive
15873_3#52	ERR913286	Gambia	83	3	260	62	0	53	<= 0.03	Sensitive	<= 0.03	Sensitive	<= 0.5	Sensitive	<= 0.06	Sensitive	<= 0.5	Sensitive
15873_3#54	ERR913288	Gambia	78	23B	5511	0	2	2	<= 0.03	Sensitive	<= 0.03	Sensitive	<= 0.5	Sensitive	<= 0.06	Sensitive	<= 0.5	Sensitive
15873_3#69	ERR913303	Gambia	58	6B	5716	12	4	6	<= 0.03	Sensitive	<= 0.03	Sensitive	<= 0.5	Sensitive	<= 0.06	Sensitive	<= 0.5	Sensitive
15873_3#73	ERR913307	Gambia	23	6B	273	2	4	0	<= 0.03	Sensitive	<= 0.03	Sensitive	<= 0.5	Sensitive	<= 0.06	Sensitive	<= 0.5	Sensitive
15873_3#74	ERR913308	Gambia	78	23B	5511	0	2	2	<= 0.03	Sensitive	<= 0.03	Sensitive	<= 0.5	Sensitive	<= 0.06	Sensitive	<= 0.5	Sensitive
15873_3#78	ERR913312	Gambia	47	6A	10966	NEW	0	0	<= 0.03	Sensitive	<= 0.03	Sensitive	<= 0.5	Sensitive	<= 0.06	Sensitive	<= 0.5	Sensitive
15873_5#39	ERR913435	Gambia	22	11A	5722	1	82	2	<= 0.03	Sensitive	<= 0.03	Sensitive	<= 0.5	Sensitive	<= 0.06	Sensitive	<= 0.5	Sensitive
16399_5#30	ERR997491	Gambia	84	19F	10589	0	0	NEW	<= 0.03	Sensitive	<= 0.03	Sensitive	<= 0.5	Sensitive	<= 0.06	Sensitive	<= 0.5	Sensitive
16399_5#31	ERR997492	Gambia	40	15B	910	2	0	418	0.06	Sensitive	<= 0.03	Sensitive	<= 0.5	Sensitive	<= 0.06	Sensitive	<= 0.5	Sensitive
16399_5#32	ERR997493	Gambia	78	23B	5511	0	NEW	2	<= 0.03	Sensitive	<= 0.03	Sensitive	<= 0.5	Sensitive	<= 0.06	Sensitive	<= 0.5	Sensitive
16399_6#68	ERR997609	Gambia	232	Non-typeable	6132	205	82	2	<= 0.03	Sensitive	<= 0.03	Sensitive	<= 0.5	Sensitive	<= 0.06	Sensitive	<= 0.5	Sensitive
16399_6#69	ERR997610	Gambia	34	34	1778	2	2	0	<= 0.03	Sensitive	<= 0.03	Sensitive	<= 0.5	Sensitive	<= 0.06	Sensitive	<= 0.5	Sensitive
16399_6#70	ERR997611	Gambia	78	23B	12291	2	2	2	<= 0.03	Sensitive	<= 0.03	Sensitive	<= 0.5	Sensitive	<= 0.06	Sensitive	<= 0.5	Sensitive
17138_5#4	ERR1065578	Gambia	58	6B	5516	12	4	6	<= 0.03	Sensitive	<= 0.03	Sensitive	<= 0.5	Sensitive	<= 0.06	Sensitive	<= 0.5	Sensitive
17794_7#121	ERR1191943	Gambia	62	6A	913	12	NEW	293	0.06	Sensitive	<= 0.03	Sensitive	<= 0.5	Sensitive	<= 0.06	Sensitive	<= 0.5	Sensitive
17794_7#17	ERR1191839	Gambia	224	8	4216	50	0	0	<= 0.03	Sensitive	<= 0.03	Sensitive	<= 0.5	Sensitive	<= 0.06	Sensitive	<= 0.5	Sensitive
17794_7#20	ERR1191842	Gambia	10	3	700	17	15	22	0.5	Intermediate	0.12	Sensitive	<= 0.5	Sensitive	0.12	Sensitive	<= 0.5	Sensitive
17794_7#23	ERR1191845	Gambia	221	13	11720	23	4	3	<= 0.03	Sensitive	<= 0.03	Sensitive	<= 0.5	Sensitive	<= 0.06	Sensitive	<= 0.5	Sensitive
17794_7#24	ERR1191846	Gambia	78	23B	5706	0	2	2	<= 0.03	Sensitive	<= 0.03	Sensitive	<= 0.5	Sensitive	<= 0.06	Sensitive	<= 0.5	Sensitive
17794_7#25	ERR1191847	Gambia	112	15C	4033	0	0	0	<= 0.03	Sensitive	<= 0.03	Sensitive	<= 0.5	Sensitive	<= 0.06	Sensitive	<= 0.5	Sensitive
17794_7#27	ERR1191849	Gambia	517	Non-typeable	12149	NEW	27	NEW	0.06	Sensitive	0.06	Sensitive	<= 0.5	Sensitive	<= 0.06	Sensitive	<= 0.5	Sensitive
17794_7#28	ERR1191850	Gambia	78	23B	12291	2	2	2	<= 0.03	Sensitive	<= 0.03	Sensitive	<= 0.5	Sensitive	<= 0.06	Sensitive	<= 0.5	Sensitive
17794_7#35	ERR1191857	Gambia	91	40	8958	1	0	23	<= 0.03	Sensitive	<= 0.03	Sensitive	<= 0.5	Sensitive	<= 0.06	Sensitive	<= 0.5	Sensitive
17794_7#43	ERR1191865	Gambia	123	37	447	11	4	0	<= 0.03	Sensitive	<= 0.03	Sensitive	<= 0.5	Sensitive	<= 0.06	Sensitive	<= 0.5	Sensitive
17794_8#125	ERR1192136	Gambia	165	33C	3751	0	4	0	<= 0.03	Sensitive	<= 0.03	Sensitive	<= 0.5	Sensitive	<= 0.06	Sensitive	<= 0.5	Sensitive
17794_8#127	ERR1192138	Gambia	81	Non-typeable	344	55	60	420	0.12	Intermediate	0.12	Sensitive	<= 0.5	Sensitive	0.12	Sensitive	<= 0.5	Sensitive
17794_8#128	ERR1192139	Gambia	72	35B	3329	0	0	2	<= 0.03	Sensitive	<= 0.03	Sensitive	<= 0.5	Sensitive	<= 0.06	Sensitive	<= 0.5	Sensitive
17794_8#129	ERR1192140	Gambia	78	23B	5511	0	2	2	<= 0.03	Sensitive	<= 0.03	Sensitive	<= 0.5	Sensitive	<= 0.06	Sensitive	<= 0.5	Sensitive
17794_8#24	ERR1192035	Gambia	1	19F	925	0	4	2	<= 0.03	Sensitive	<= 0.03	Sensitive	<= 0.5	Sensitive	<= 0.06	Sensitive	<= 0.5	Sensitive
17794_8#27	ERR1192038	Gambia	67	18C	1233	23	2	0	<= 0.03	Sensitive	<= 0.03	Sensitive	<= 0.5	Sensitive	<= 0.06	Sensitive	<= 0.5	Sensitive
17794_8#32	ERR1192043	Gambia	57	31	12682	12	0	0	<= 0.03	Sensitive	<= 0.03	Sensitive	<= 0.5	Sensitive	<= 0.06	Sensitive	<= 0.5	Sensitive
17794_8#33	ERR1192044	Gambia	22	11A	5902	1	2	2	<= 0.03	Sensitive	<= 0.03	Sensitive	<= 0.5	Sensitive	<= 0.06	Sensitive	<= 0.5	Sensitive
17794_8#35	ERR1192046	Gambia	22	11A	12313	1	2	2	<= 0.03	Sensitive	<= 0.03	Sensitive	<= 0.5	Sensitive	<= 0.06	Sensitive	<= 0.5	Sensitive
17794_8#36	ERR1192047	Gambia	72	35B	12811	0	0	2	<= 0.03	Sensitive	<= 0.03	Sensitive	<= 0.5	Sensitive	<= 0.06	Sensitive	<= 0.5	Sensitive
17794_8#38	ERR1192049	Gambia	67	18C	1381	23	44	3	<= 0.03	Sensitive	<= 0.03	Sensitive	<= 0.5	Sensitive	<= 0.06	Sensitive	<= 0.5	Sensitive
17794_8#39	ERR1192050	Gambia	30	10A	5521	2	0	0	<= 0.03	Sensitive	<= 0.03	Sensitive	<= 0.5	Sensitive	<= 0.06	Sensitive	<= 0.5	Sensitive
17794_8#41	ERR1192052	Gambia	12	3	180	2	0	2	<= 0.03	Sensitive	<= 0.03	Sensitive	<= 0.5	Sensitive	<= 0.06	Sensitive	<= 0.5	Sensitive
17794_8#42	ERR1192053	Gambia	71	21	5103	0	4	NEW	0.06	Sensitive	<= 0.03	Sensitive	<= 0.5	Sensitive	<= 0.06	Sensitive	<= 0.5	Sensitive
17794_8#44	ERR1192055	Gambia	112	15C	4033	0	0	0	<= 0.03	Sensitive	<= 0.03	Sensitive	<= 0.5	Sensitive	<= 0.06	Sensitive	<= 0.5	Sensitive
17794_8#45	ERR1192056	Gambia	240	10B	5505	2	0	0	<= 0.03	Sensitive	<= 0.03	Sensitive	<= 0.5	Sensitive	<= 0.06	Sensitive	<= 0.5	Sensitive
17794_8#48	ERR1192059	Gambia	61	20	10625	0	4	0	<= 0.03	Sensitive	<= 0.03	Sensitive	<= 0.5	Sensitive	<= 0.06	Sensitive	<= 0.5	Sensitive
17794_8#49	ERR1192060	Gambia	61	20	10625	0	4	0	<= 0.03	Sensitive	<= 0.03	Sensitive	<= 0.5	Sensitive	<= 0.06	Sensitive	<= 0.5	Sensitive
17794_8#52	ERR1192063	Gambia	61	20	10625	0	4	0	<= 0.03	Sensitive	<= 0.03	Sensitive	<= 0.5	Sensitive	<= 0.06	Sensitive	<= 0.5	Sensitive
17794_8#53	ERR1192064	Gambia	30	10A	5521	2	0	0	<= 0.03	Sensitive	<= 0.03	Sensitive	<= 0.5	Sensitive	<= 0.06	Sensitive	<= 0.5	Sensitive
17794_8#55	ERR1192066	Gambia	62	6A	913	12	NEW	293	0.06	Sensitive	<= 0.03	Sensitive	<= 0.5	Sensitive	<= 0.06	Sensitive	<= 0.5	Sensitive
17794_8#58	ERR1192069	Gambia	521	48	11344	NEW	4	23	<= 0.03	Sensitive	<= 0.03	Sensitive	<= 0.5	Sensitive	<= 0.06	Sensitive	<= 0.5	Sensitive
17794_8#60	ERR1192071	Gambia	80	15A	917	23	2	3	<= 0.03	Sensitive	<= 0.03	Sensitive	<= 0.5	Sensitive	<= 0.06	Sensitive	<= 0.5	Sensitive
17794_8#63	ERR1192074	Gambia	123	37	447	11	4	0	<= 0.03	Sensitive	<= 0.03	Sensitive	<= 0.5	Sensitive	<= 0.06	Sensitive	<= 0.5	Sensitive
17794_8#64	ERR1192075	Gambia	30	10A	5521	2	0	0	<= 0.03	Sensitive	<= 0.03	Sensitive	<= 0.5	Sensitive	<= 0.06	Sensitive	<= 0.5	Sensitive
17794_8#65	ERR1192076	Gambia	103	16F	3407	95	4	2	<= 0.03	Sensitive	<= 0.03	Sensitive	<= 0.5	Sensitive	<= 0.06	Sensitive	<= 0.5	Sensitive
17794_8#66	ERR1192077	Gambia	240	10B	5505	2	0	0	<= 0.03	Sensitive	<= 0.03	Sensitive	<= 0.5	Sensitive	<= 0.06	Sensitive	<= 0.5	Sensitive
17794_8#69	ERR1192080	Gambia	26	12F	989	12	4	3	<= 0.03	Sensitive	<= 0.03	Sensitive	<= 0.5	Sensitive	<= 0.06	Sensitive	<= 0.5	Sensitive
17794_8#70	ERR1192081	Gambia	5	23A	4028	0	NEW	1	0.12	Intermediate	0.06	Sensitive	<= 0.5	Sensitive	0.12	Sensitive	<= 0.5	Sensitive
17794_8#71	ERR1192082	Gambia	123	37	447	11	4	0	<= 0.03	Sensitive	<= 0.03	Sensitive	<= 0.5	Sensitive	<= 0.06	Sensitive	<= 0.5	Sensitive
17794_8#74	ERR1192085	Gambia	22	11A	10597	1	2	2	<= 0.03	Sensitive	<= 0.03	Sensitive	<= 0.5	Sensitive	<= 0.06	Sensitive	<= 0.5	Sensitive
17794_8#76	ERR1192087	Gambia	112	15C	4033	0	0	0	<= 0.03	Sensitive	<= 0.03	Sensitive	<= 0.5	Sensitive	<= 0.06	Sensitive	<= 0.5	Sensitive
17794_8#77	ERR1192088	Gambia	103	16F	3407	95	4	2	<= 0.03	Sensitive	<= 0.03	Sensitive	<= 0.5	Sensitive	<= 0.06	Sensitive	<= 0.5	Sensitive
17794_8#78	ERR1192089	Gambia	72	35B	3329	0	0	2	<= 0.03	Sensitive	<= 0.03	Sensitive	<= 0.5	Sensitive	<= 0.06	Sensitive	<= 0.5	Sensitive
17794_8#79	ERR1192090	Gambia	164	21	2169	2	0	2	<= 0.03	Sensitive	<= 0.03	Sensitive	<= 0.5	Sensitive	<= 0.06	Sensitive	<= 0.5	Sensitive
17870_7#126	ERR1202196	Malawi	145	10A	5483	0	6	NEW	0.06	Sensitive	<= 0.03	Sensitive	<= 0.5	Sensitive	<= 0.06	Sensitive	<= 0.5	Sensitive
17870_7#127	ERR1202197	Malawi	353	6A	8267	NEW	151	NEW	0.25	Intermediate	0.06	Sensitive	1	Resistant	0.25	Sensitive	<= 0.5	Sensitive
17870_7#130	ERR1202200	Malawi	91	23F	9574	37	176	NEW	0.06	Sensitive	0.06	Sensitive	<= 0.5	Sensitive	<= 0.06	Sensitive	<= 0.5	Sensitive
17870_7#135	ERR1202205	Malawi	56	7F	12151	2	4	NEW	0.06	Sensitive	<= 0.03	Sensitive	<= 0.5	Sensitive	0.12	Sensitive	<= 0.5	Sensitive
17870_7#137	ERR1202207	Malawi	65	13	2053	NEW	176	NEW	0.12	Intermediate	0.12	Sensitive	<= 0.5	Sensitive	0.12	Sensitive	<= 0.5	Sensitive
17870_7#138	ERR1202208	Malawi	53	19A	847	111	0	2	<= 0.03	Sensitive	<= 0.03	Sensitive	<= 0.5	Sensitive	<= 0.06	Sensitive	<= 0.5	Sensitive
17870_7#139	ERR1202209	Malawi	65	13	2053	NEW	176	NEW	0.12	Intermediate	0.12	Sensitive	<= 0.5	Sensitive	0.12	Sensitive	<= 0.5	Sensitive
17870_7#141	ERR1202211	Malawi	523	Non-typeable	11685	NEW	27	NEW	0.12	Intermediate	0.12	Sensitive	<= 0.5	Sensitive	0.12	Sensitive	<= 0.5	Sensitive
17870_7#142	ERR1202212	Malawi	22	9V	11778	1	2	0	<= 0.03	Sensitive	<= 0.03	Sensitive	<= 0.5	Sensitive	<= 0.06	Sensitive	<= 0.5	Sensitive
17870_7#143	ERR1202213	Malawi	523	Non-typeable	11685	NEW	27	NEW	0.12	Intermediate	0.12	Sensitive	<= 0.5	Sensitive	0.12	Sensitive	<= 0.5	Sensitive
17870_7#145	ERR1202215	Malawi	120	6A	2987	0	0	0	<= 0.03	Sensitive	<= 0.03	Sensitive	<= 0.5	Sensitive	<= 0.06	Sensitive	<= 0.5	Sensitive
17870_7#146	ERR1202216	Malawi	13	6A	9532	0	4	3	<= 0.03	Sensitive	<= 0.03	Sensitive	<= 0.5	Sensitive	<= 0.06	Sensitive	<= 0.5	Sensitive
17870_7#150	ERR1202220	Malawi	43	35A	3214	12	4	452	0.06	Sensitive	<= 0.03	Sensitive	<= 0.5	Sensitive	0.12	Sensitive	<= 0.5	Sensitive
17870_7#159	ERR1202229	Malawi	33	16F	9568	1	0	28	0.06	Sensitive	<= 0.03	Sensitive	<= 0.5	Sensitive	0.12	Sensitive	<= 0.5	Sensitive
17870_7#160	ERR1202230	Malawi	71	21	5103	0	4	3	<= 0.03	Sensitive	<= 0.03	Sensitive	<= 0.5	Sensitive	<= 0.06	Sensitive	<= 0.5	Sensitive
17870_7#165	ERR1202235	Malawi	71	21	5103	0	4	3	<= 0.03	Sensitive	<= 0.03	Sensitive	<= 0.5	Sensitive	<= 0.06	Sensitive	<= 0.5	Sensitive
17870_7#166	ERR1202236	Malawi	181	6B	4368	2	0	456	0.12	Intermediate	0.06	Sensitive	<= 0.5	Sensitive	0.12	Sensitive	<= 0.5	Sensitive
17870_7#170	ERR1202240	Malawi	227	6B	11759	NEW	NEW	NEW	0.25	Intermediate	0.12	Sensitive	<= 0.5	Sensitive	0.12	Sensitive	<= 0.5	Sensitive
17870_7#171	ERR1202241	Malawi	227	6B	11759	NEW	NEW	NEW	0.25	Intermediate	0.12	Sensitive	<= 0.5	Sensitive	0.12	Sensitive	<= 0.5	Sensitive
17870_7#173	ERR1202243	Malawi	102	23B	12153	0	4	3	<= 0.03	Sensitive	<= 0.03	Sensitive	<= 0.5	Sensitive	<= 0.06	Sensitive	<= 0.5	Sensitive
17870_7#175	ERR1202245	Malawi	161	19B	9570	0	4	3	<= 0.03	Sensitive	<= 0.03	Sensitive	<= 0.5	Sensitive	<= 0.06	Sensitive	<= 0.5	Sensitive
17870_7#176	ERR1202246	Malawi	53	19A	5262	111	0	2	<= 0.03	Sensitive	<= 0.03	Sensitive	<= 0.5	Sensitive	<= 0.06	Sensitive	<= 0.5	Sensitive
19183_3#101	ERR1430899	Gambia	53	19A	847	111	0	149	0.06	Sensitive	<= 0.03	Sensitive	<= 0.5	Sensitive	<= 0.06	Sensitive	<= 0.5	Sensitive
19183_3#102	ERR1430900	Gambia	112	15C	4033	12	0	0	<= 0.03	Sensitive	<= 0.03	Sensitive	<= 0.5	Sensitive	<= 0.06	Sensitive	<= 0.5	Sensitive
19183_3#104	ERR1430902	Gambia	22	11A	12315	1	2	418	<= 0.03	Sensitive	<= 0.03	Sensitive	<= 0.5	Sensitive	<= 0.06	Sensitive	<= 0.5	Sensitive
19183_3#106	ERR1430904	Gambia	80	15A	10618	23	2	3	<= 0.03	Sensitive	<= 0.03	Sensitive	<= 0.5	Sensitive	<= 0.06	Sensitive	<= 0.5	Sensitive
19183_3#27	ERR1430825	Gambia	2	1	618	2	0	0	<= 0.03	Sensitive	<= 0.03	Sensitive	<= 0.5	Sensitive	<= 0.06	Sensitive	<= 0.5	Sensitive
19183_3#28	ERR1430826	Gambia	2	1	618	2	0	0	<= 0.03	Sensitive	<= 0.03	Sensitive	<= 0.5	Sensitive	<= 0.06	Sensitive	<= 0.5	Sensitive
19183_3#29	ERR1430827	Gambia	2	1	618	2	0	0	<= 0.03	Sensitive	<= 0.03	Sensitive	<= 0.5	Sensitive	<= 0.06	Sensitive	<= 0.5	Sensitive
19183_3#3	ERR1430801	Gambia	20	23F	802	37	4	2	<= 0.03	Sensitive	<= 0.03	Sensitive	<= 0.5	Sensitive	<= 0.06	Sensitive	<= 0.5	Sensitive
19183_3#31	ERR1430829	Gambia	2	1	3081	2	44	0	<= 0.03	Sensitive	<= 0.03	Sensitive	<= 0.5	Sensitive	<= 0.06	Sensitive	<= 0.5	Sensitive
19183_3#33	ERR1430831	Gambia	81	Non-typeable	344	55	60	420	0.12	Intermediate	0.12	Sensitive	<= 0.5	Sensitive	0.12	Sensitive	<= 0.5	Sensitive
19183_3#34	ERR1430832	Gambia	203	21	1746	23	0	NEW	<= 0.03	Sensitive	<= 0.03	Sensitive	<= 0.5	Sensitive	<= 0.06	Sensitive	<= 0.5	Sensitive
19183_3#35	ERR1430833	Gambia	2	1	3081	2	44	0	<= 0.03	Sensitive	<= 0.03	Sensitive	<= 0.5	Sensitive	<= 0.06	Sensitive	<= 0.5	Sensitive
19183_3#37	ERR1430835	Gambia	2	1	3081	2	44	0	<= 0.03	Sensitive	<= 0.03	Sensitive	<= 0.5	Sensitive	<= 0.06	Sensitive	<= 0.5	Sensitive
19183_3#38	ERR1430836	Gambia	2	1	3081	2	44	0	<= 0.03	Sensitive	<= 0.03	Sensitive	<= 0.5	Sensitive	<= 0.06	Sensitive	<= 0.5	Sensitive
19183_3#41	ERR1430839	Gambia	2	1	303	2	44	0	<= 0.03	Sensitive	<= 0.03	Sensitive	<= 0.5	Sensitive	<= 0.06	Sensitive	<= 0.5	Sensitive
19183_3#42	ERR1430840	Gambia	2	1	3081	2	44	0	<= 0.03	Sensitive	<= 0.03	Sensitive	<= 0.5	Sensitive	<= 0.06	Sensitive	<= 0.5	Sensitive
19183_3#43	ERR1430841	Gambia	2	1	3081	2	44	0	<= 0.03	Sensitive	<= 0.03	Sensitive	<= 0.5	Sensitive	<= 0.06	Sensitive	<= 0.5	Sensitive
19183_3#44	ERR1430842	Gambia	2	1	3081	2	44	0	<= 0.03	Sensitive	<= 0.03	Sensitive	<= 0.5	Sensitive	<= 0.06	Sensitive	<= 0.5	Sensitive
19183_3#46	ERR1430844	Gambia	299	10F	909	0	0	2	<= 0.03	Sensitive	<= 0.03	Sensitive	<= 0.5	Sensitive	<= 0.06	Sensitive	<= 0.5	Sensitive
19183_3#48	ERR1430846	Gambia	2	1	3081	2	44	0	<= 0.03	Sensitive	<= 0.03	Sensitive	<= 0.5	Sensitive	<= 0.06	Sensitive	<= 0.5	Sensitive
19183_3#51	ERR1430849	Gambia	81	Non-typeable	344	55	60	0	0.06	Sensitive	0.06	Sensitive	<= 0.5	Sensitive	<= 0.06	Sensitive	<= 0.5	Sensitive
19183_3#52	ERR1430850	Gambia	71	21	5103	0	4	NEW	0.06	Sensitive	<= 0.03	Sensitive	<= 0.5	Sensitive	<= 0.06	Sensitive	<= 0.5	Sensitive
19183_3#54	ERR1430852	Gambia	2	1	618	2	0	0	<= 0.03	Sensitive	<= 0.03	Sensitive	<= 0.5	Sensitive	<= 0.06	Sensitive	<= 0.5	Sensitive
19183_3#55	ERR1430853	Gambia	2	1	3081	2	44	0	<= 0.03	Sensitive	<= 0.03	Sensitive	<= 0.5	Sensitive	<= 0.06	Sensitive	<= 0.5	Sensitive
19183_3#56	ERR1430854	Gambia	2	1	3081	2	44	0	<= 0.03	Sensitive	<= 0.03	Sensitive	<= 0.5	Sensitive	<= 0.06	Sensitive	<= 0.5	Sensitive
19183_3#57	ERR1430855	Gambia	2	1	3081	2	44	0	<= 0.03	Sensitive	<= 0.03	Sensitive	<= 0.5	Sensitive	<= 0.06	Sensitive	<= 0.5	Sensitive
19183_3#58	ERR1430856	Gambia	2	1	3081	2	44	0	<= 0.03	Sensitive	<= 0.03	Sensitive	<= 0.5	Sensitive	<= 0.06	Sensitive	<= 0.5	Sensitive
19183_3#60	ERR1430858	Gambia	2	1	3081	2	44	0	<= 0.03	Sensitive	<= 0.03	Sensitive	<= 0.5	Sensitive	<= 0.06	Sensitive	<= 0.5	Sensitive
19183_3#64	ERR1430862	Gambia	2	1	3081	2	44	0	<= 0.03	Sensitive	<= 0.03	Sensitive	<= 0.5	Sensitive	<= 0.06	Sensitive	<= 0.5	Sensitive
19183_3#66	ERR1430864	Gambia	2	1	618	2	0	0	<= 0.03	Sensitive	<= 0.03	Sensitive	<= 0.5	Sensitive	<= 0.06	Sensitive	<= 0.5	Sensitive
19183_3#67	ERR1430865	Gambia	2	1	618	2	0	0	<= 0.03	Sensitive	<= 0.03	Sensitive	<= 0.5	Sensitive	<= 0.06	Sensitive	<= 0.5	Sensitive
19183_3#68	ERR1430866	Gambia	2	1	3081	2	44	0	<= 0.03	Sensitive	<= 0.03	Sensitive	<= 0.5	Sensitive	<= 0.06	Sensitive	<= 0.5	Sensitive
19183_3#69	ERR1430867	Gambia	2	1	3081	2	44	0	<= 0.03	Sensitive	<= 0.03	Sensitive	<= 0.5	Sensitive	<= 0.06	Sensitive	<= 0.5	Sensitive
19183_3#70	ERR1430868	Gambia	112	15B	4033	0	0	0	<= 0.03	Sensitive	<= 0.03	Sensitive	<= 0.5	Sensitive	<= 0.06	Sensitive	<= 0.5	Sensitive
19183_3#71	ERR1430869	Gambia	2	1	3081	2	44	0	<= 0.03	Sensitive	<= 0.03	Sensitive	<= 0.5	Sensitive	<= 0.06	Sensitive	<= 0.5	Sensitive
19183_3#72	ERR1430870	Gambia	2	1	618	2	0	0	<= 0.03	Sensitive	<= 0.03	Sensitive	<= 0.5	Sensitive	<= 0.06	Sensitive	<= 0.5	Sensitive
19183_3#73	ERR1430871	Gambia	2	1	618	2	0	0	<= 0.03	Sensitive	<= 0.03	Sensitive	<= 0.5	Sensitive	<= 0.06	Sensitive	<= 0.5	Sensitive
19183_3#74	ERR1430872	Gambia	2	1	618	2	0	0	<= 0.03	Sensitive	<= 0.03	Sensitive	<= 0.5	Sensitive	<= 0.06	Sensitive	<= 0.5	Sensitive
19183_3#75	ERR1430873	Gambia	2	1	3081	2	44	0	<= 0.03	Sensitive	<= 0.03	Sensitive	<= 0.5	Sensitive	<= 0.06	Sensitive	<= 0.5	Sensitive
19183_3#76	ERR1430874	Gambia	2	1	303	2	44	0	<= 0.03	Sensitive	<= 0.03	Sensitive	<= 0.5	Sensitive	<= 0.06	Sensitive	<= 0.5	Sensitive
19183_3#77	ERR1430875	Gambia	2	1	3081	2	44	0	<= 0.03	Sensitive	<= 0.03	Sensitive	<= 0.5	Sensitive	<= 0.06	Sensitive	<= 0.5	Sensitive
19183_3#81	ERR1430879	Gambia	12	3	180	2	0	2	<= 0.03	Sensitive	<= 0.03	Sensitive	<= 0.5	Sensitive	<= 0.06	Sensitive	<= 0.5	Sensitive
19183_3#83	ERR1430881	Gambia	2	1	3081	2	44	0	<= 0.03	Sensitive	<= 0.03	Sensitive	<= 0.5	Sensitive	<= 0.06	Sensitive	<= 0.5	Sensitive
19183_3#84	ERR1430882	Gambia	2	1	3081	2	44	0	<= 0.03	Sensitive	<= 0.03	Sensitive	<= 0.5	Sensitive	<= 0.06	Sensitive	<= 0.5	Sensitive
19183_3#85	ERR1430883	Gambia	2	1	3081	2	44	0	<= 0.03	Sensitive	<= 0.03	Sensitive	<= 0.5	Sensitive	<= 0.06	Sensitive	<= 0.5	Sensitive
19183_3#86	ERR1430884	Gambia	2	1	3081	2	44	0	<= 0.03	Sensitive	<= 0.03	Sensitive	<= 0.5	Sensitive	<= 0.06	Sensitive	<= 0.5	Sensitive
19183_3#89	ERR1430887	Gambia	2	1	3081	2	44	0	<= 0.03	Sensitive	<= 0.03	Sensitive	<= 0.5	Sensitive	<= 0.06	Sensitive	<= 0.5	Sensitive
19183_3#90	ERR1430888	Gambia	22	11A	5902	1	2	2	<= 0.03	Sensitive	<= 0.03	Sensitive	<= 0.5	Sensitive	<= 0.06	Sensitive	<= 0.5	Sensitive
19183_3#91	ERR1430889	Gambia	195	23B	11676	95	0	2	<= 0.03	Sensitive	<= 0.03	Sensitive	<= 0.5	Sensitive	<= 0.06	Sensitive	<= 0.5	Sensitive
19183_3#94	ERR1430892	Gambia	78	23B	5706	0	2	2	<= 0.03	Sensitive	<= 0.03	Sensitive	<= 0.5	Sensitive	<= 0.06	Sensitive	<= 0.5	Sensitive
19646_1#30	ERR1540700	Gambia	195	23B	11676	95	0	2	<= 0.03	Sensitive	<= 0.03	Sensitive	<= 0.5	Sensitive	<= 0.06	Sensitive	<= 0.5	Sensitive
19646_1#31	ERR1540701	Gambia	80	15A	917	23	2	3	<= 0.03	Sensitive	<= 0.03	Sensitive	<= 0.5	Sensitive	<= 0.06	Sensitive	<= 0.5	Sensitive
19646_1#33	ERR1540703	Gambia	71	21	5103	0	4	NEW	0.06	Sensitive	<= 0.03	Sensitive	<= 0.5	Sensitive	<= 0.06	Sensitive	<= 0.5	Sensitive
19646_1#34	ERR1540704	Gambia	203	21	1746	23	0	NEW	<= 0.03	Sensitive	<= 0.03	Sensitive	<= 0.5	Sensitive	<= 0.06	Sensitive	<= 0.5	Sensitive
19646_1#35	ERR1540705	Gambia	103	16F	3407	95	4	2	<= 0.03	Sensitive	<= 0.03	Sensitive	<= 0.5	Sensitive	<= 0.06	Sensitive	<= 0.5	Sensitive
19646_1#36	ERR1540706	Gambia	103	16F	3407	95	4	2	<= 0.03	Sensitive	<= 0.03	Sensitive	<= 0.5	Sensitive	<= 0.06	Sensitive	<= 0.5	Sensitive
21523_1#22	ERR2089204	Gambia	2	1	3081	2	44	0	<= 0.03	Sensitive	<= 0.03	Sensitive	<= 0.5	Sensitive	<= 0.06	Sensitive	<= 0.5	Sensitive
21523_1#70	ERR2089252	Gambia	285	13	11710	NEW	0	0	<= 0.03	Sensitive	<= 0.03	Sensitive	<= 0.5	Sensitive	<= 0.06	Sensitive	<= 0.5	Sensitive
22276_1#98	ERR2089975	Gambia	96	2	74	50	0	2	<= 0.03	Sensitive	<= 0.03	Sensitive	<= 0.5	Sensitive	<= 0.06	Sensitive	<= 0.5	Sensitive
6259_5#21	ERR039580	Thailand	187	35F	4406	11	2	0	<= 0.03	Sensitive	<= 0.03	Sensitive	<= 0.5	Sensitive	<= 0.06	Sensitive	<= 0.5	Sensitive
6259_5#3	ERR039562	Thailand	28	Non-typeable	4133	NEW	16	NEW	2	Resistance	1	Resistant	> 2	Resistant	4	Resistant	2	Resistant
6259_6#9	ERR039592	Thailand	60	Non-typeable	448	NEW	188	NEW	1	Intermediate	1	Resistant	> 2	Resistant	0.5	Sensitive	1	Intermediate
6259_7#1	ERR039608	Thailand	66	Non-typeable	4136	NF	NEW	NEW	NF NF	NA	NF NF	NA		NA	NF NF	NA		NA
6259_7#2	ERR039609	Thailand	63	6C	10030	0	6	0	<= 0.03	Sensitive	<= 0.03	Sensitive	<= 0.5	Sensitive	<= 0.06	Sensitive	<= 0.5	Sensitive
6259_7#24	ERR039631	Thailand	28	Non-typeable	4133	NEW	16	NEW	0.5	Intermediate	0.5	Sensitive	2	Resistant	0.5	Sensitive	1	Intermediate
6470_3#10	ERR044867	UK	35	10A	1497	0	0	2	<= 0.03	Sensitive	<= 0.03	Sensitive	<= 0.5	Sensitive	<= 0.06	Sensitive	<= 0.5	Sensitive
6470_3#12	ERR044869	UK	13	6A	3240	36	NEW	44	0.5	Intermediate	0.25	Sensitive	1	Resistant	0.25	Sensitive	<= 0.5	Sensitive
6470_3#13	ERR044870	UK	4	15B	199	0	0	0	<= 0.03	Sensitive	<= 0.03	Sensitive	<= 0.5	Sensitive	<= 0.06	Sensitive	<= 0.5	Sensitive
6470_3#15	ERR044872	UK	7	23F	36	0	0	2	<= 0.03	Sensitive	<= 0.03	Sensitive	<= 0.5	Sensitive	<= 0.06	Sensitive	<= 0.5	Sensitive
6470_3#16	ERR044873	UK	64	6A	65	23	0	0	<= 0.03	Sensitive	<= 0.03	Sensitive	<= 0.5	Sensitive	<= 0.06	Sensitive	<= 0.5	Sensitive
6470_3#2	ERR044859	UK	81	Non-typeable	449	55	0	0	<= 0.03	Sensitive	<= 0.03	Sensitive	<= 0.5	Sensitive	<= 0.06	Sensitive	<= 0.5	Sensitive
6470_3#22	ERR044879	UK	24	6B	176	0	0	0	<= 0.03	Sensitive	<= 0.03	Sensitive	<= 0.5	Sensitive	<= 0.06	Sensitive	<= 0.5	Sensitive
6470_3#24	ERR044881	UK	18	14	15	NEW	NEW	NEW	0.25	Intermediate	0.25	Sensitive	<= 0.5	Sensitive	0.25	Sensitive	<= 0.5	Sensitive
6470_3#3	ERR044860	UK	6	9V	162	1	0	0	<= 0.03	Sensitive	<= 0.03	Sensitive	<= 0.5	Sensitive	<= 0.06	Sensitive	<= 0.5	Sensitive
6470_3#5	ERR044862	UK	7	23F	3411	12	0	6	<= 0.03	Sensitive	<= 0.03	Sensitive	<= 0.5	Sensitive	<= 0.06	Sensitive	<= 0.5	Sensitive
6470_3#7	ERR044864	UK	49	17F	392	11	0	0	<= 0.03	Sensitive	<= 0.03	Sensitive	<= 0.5	Sensitive	<= 0.06	Sensitive	<= 0.5	Sensitive
6470_3#8	ERR044865	UK	24	6B	2496	0	NEW	0	<= 0.03	Sensitive	<= 0.03	Sensitive	<= 0.5	Sensitive	<= 0.06	Sensitive	<= 0.5	Sensitive
6470_4#11	ERR044892	UK	64	6A	65	23	0	0	<= 0.03	Sensitive	<= 0.03	Sensitive	<= 0.5	Sensitive	<= 0.06	Sensitive	<= 0.5	Sensitive
6470_4#19	ERR044900	UK	18	14	9	2	0	64	<= 0.03	Sensitive	<= 0.03	Sensitive	<= 0.5	Sensitive	<= 0.06	Sensitive	<= 0.5	Sensitive
6470_4#2	ERR044883	UK	7	23F	Undetermined	12	0	6	<= 0.03	Sensitive	<= 0.03	Sensitive	<= 0.5	Sensitive	<= 0.06	Sensitive	<= 0.5	Sensitive
6470_4#22	ERR044903	UK	6	9V	162	1	0	0	<= 0.03	Sensitive	<= 0.03	Sensitive	<= 0.5	Sensitive	<= 0.06	Sensitive	<= 0.5	Sensitive
6470_4#4	ERR044885	UK	7	23F	33	12	0	6	<= 0.03	Sensitive	<= 0.03	Sensitive	<= 0.5	Sensitive	<= 0.06	Sensitive	<= 0.5	Sensitive
6470_4#8	ERR044889	UK	7	23F	311	12	0	NEW	0.06	Sensitive	0.06	Sensitive	<= 0.5	Sensitive	0.12	Sensitive	<= 0.5	Sensitive
6470_5#1	ERR044906	UK	24	6B	2496	0	0	0	<= 0.03	Sensitive	<= 0.03	Sensitive	<= 0.5	Sensitive	<= 0.06	Sensitive	<= 0.5	Sensitive
6470_5#18	ERR044923	UK	6	19F	162	2	0	3	<= 0.03	Sensitive	<= 0.03	Sensitive	<= 0.5	Sensitive	<= 0.06	Sensitive	<= 0.5	Sensitive
6470_5#4	ERR044909	UK	7	23F	Undetermined	0	0	2	<= 0.03	Sensitive	<= 0.03	Sensitive	<= 0.5	Sensitive	<= 0.06	Sensitive	<= 0.5	Sensitive
6470_6#10	ERR044939	UK	6	19F	162	2	0	3	<= 0.03	Sensitive	<= 0.03	Sensitive	<= 0.5	Sensitive	<= 0.06	Sensitive	<= 0.5	Sensitive
6470_6#14	ERR044943	UK	64	6A	65	23	0	0	<= 0.03	Sensitive	<= 0.03	Sensitive	<= 0.5	Sensitive	<= 0.06	Sensitive	<= 0.5	Sensitive
6470_6#17	ERR044946	UK	46	16F	2042	0	6	2	<= 0.03	Sensitive	<= 0.03	Sensitive	<= 0.5	Sensitive	<= 0.06	Sensitive	<= 0.5	Sensitive
6470_6#3	ERR044932	UK	24	6B	176	0	0	0	<= 0.03	Sensitive	<= 0.03	Sensitive	<= 0.5	Sensitive	<= 0.06	Sensitive	<= 0.5	Sensitive
6470_6#4	ERR044933	UK	316	19F	422	2	10	3	<= 0.03	Sensitive	<= 0.03	Sensitive	<= 0.5	Sensitive	<= 0.06	Sensitive	<= 0.5	Sensitive
6470_6#6	ERR044935	UK	4	19A	199	1	NEW	187	<= 0.03	Sensitive	<= 0.03	Sensitive	<= 0.5	Sensitive	<= 0.06	Sensitive	<= 0.5	Sensitive
6470_6#7	ERR044936	UK	38	38	393	2	4	0	<= 0.03	Sensitive	<= 0.03	Sensitive	<= 0.5	Sensitive	<= 0.06	Sensitive	<= 0.5	Sensitive
6472_5#15	ERR044968	UK	24	6B	138	0	0	0	<= 0.03	Sensitive	<= 0.03	Sensitive	<= 0.5	Sensitive	<= 0.06	Sensitive	<= 0.5	Sensitive
6472_5#21	ERR044974	UK	46	16F	30	0	6	2	<= 0.03	Sensitive	<= 0.03	Sensitive	<= 0.5	Sensitive	<= 0.06	Sensitive	<= 0.5	Sensitive
6472_5#4	ERR044957	UK	7	23F	36	0	0	2	<= 0.03	Sensitive	<= 0.03	Sensitive	<= 0.5	Sensitive	<= 0.06	Sensitive	<= 0.5	Sensitive
6472_5#5	ERR044958	UK	24	6B	402	0	0	0	<= 0.03	Sensitive	<= 0.03	Sensitive	<= 0.5	Sensitive	<= 0.06	Sensitive	<= 0.5	Sensitive
6472_5#9	ERR044962	UK	64	6A	65	23	0	0	<= 0.03	Sensitive	<= 0.03	Sensitive	<= 0.5	Sensitive	<= 0.06	Sensitive	<= 0.5	Sensitive
6472_6#12	ERR044989	UK	29	6C	1692	2	6	0	<= 0.03	Sensitive	<= 0.03	Sensitive	<= 0.5	Sensitive	<= 0.06	Sensitive	<= 0.5	Sensitive
6472_6#17	ERR044994	UK	7	23F	36	0	0	2	<= 0.03	Sensitive	<= 0.03	Sensitive	<= 0.5	Sensitive	<= 0.06	Sensitive	<= 0.5	Sensitive
6472_6#2	ERR044979	UK	24	6B	138	0	0	0	<= 0.03	Sensitive	<= 0.03	Sensitive	<= 0.5	Sensitive	<= 0.06	Sensitive	<= 0.5	Sensitive
6472_6#23	ERR045000	UK	4	15C	199	1	0	6	<= 0.03	Sensitive	<= 0.03	Sensitive	<= 0.5	Sensitive	<= 0.06	Sensitive	<= 0.5	Sensitive
6472_6#3	ERR044980	UK	18	19A	1201	2	4	NEW	<= 0.03	Sensitive	<= 0.03	Sensitive	<= 0.5	Sensitive	<= 0.06	Sensitive	<= 0.5	Sensitive
6472_6#7	ERR044984	UK	24	6B	4020	0	0	0	<= 0.03	Sensitive	<= 0.03	Sensitive	<= 0.5	Sensitive	<= 0.06	Sensitive	<= 0.5	Sensitive
6472_6#8	ERR044985	UK	29	6C	1714	2	6	0	<= 0.03	Sensitive	<= 0.03	Sensitive	<= 0.5	Sensitive	<= 0.06	Sensitive	<= 0.5	Sensitive
6472_7#1	ERR045002	UK	18	19F	4696	0	0	88	<= 0.03	Sensitive	<= 0.03	Sensitive	<= 0.5	Sensitive	<= 0.06	Sensitive	<= 0.5	Sensitive
6472_7#2	ERR045003	UK	24	6B	176	0	0	0	<= 0.03	Sensitive	<= 0.03	Sensitive	<= 0.5	Sensitive	<= 0.06	Sensitive	<= 0.5	Sensitive
6472_7#6	ERR045007	UK	29	6C	1692	2	6	0	<= 0.03	Sensitive	<= 0.03	Sensitive	<= 0.5	Sensitive	<= 0.06	Sensitive	<= 0.5	Sensitive
6472_8#10	ERR045035	UK	39	14	124	23	26	2	<= 0.03	Sensitive	<= 0.03	Sensitive	<= 0.5	Sensitive	<= 0.06	Sensitive	<= 0.5	Sensitive
6472_8#12	ERR045037	UK	29	6C	1714	2	6	0	<= 0.03	Sensitive	<= 0.03	Sensitive	<= 0.5	Sensitive	<= 0.06	Sensitive	<= 0.5	Sensitive
6472_8#13	ERR045038	UK	29	6C	1692	2	6	0	<= 0.03	Sensitive	<= 0.03	Sensitive	<= 0.5	Sensitive	<= 0.06	Sensitive	<= 0.5	Sensitive
6472_8#14	ERR045039	UK	7	23F	311	12	NEW	NEW	0.06	Sensitive	0.06	Sensitive	<= 0.5	Sensitive	0.12	Sensitive	<= 0.5	Sensitive
6472_8#15	ERR045040	UK	44	19F	179	23	0	139	<= 0.03	Sensitive	<= 0.03	Sensitive	<= 0.5	Sensitive	<= 0.06	Sensitive	<= 0.5	Sensitive
6472_8#18	ERR045043	UK	19	22F	433	1	2	2	<= 0.03	Sensitive	<= 0.03	Sensitive	<= 0.5	Sensitive	<= 0.06	Sensitive	<= 0.5	Sensitive
6472_8#2	ERR045027	UK	24	6B	Undetermined	0	0	0	<= 0.03	Sensitive	<= 0.03	Sensitive	<= 0.5	Sensitive	<= 0.06	Sensitive	<= 0.5	Sensitive
6472_8#22	ERR045047	UK	3	11A	62	2	6	0	<= 0.03	Sensitive	<= 0.03	Sensitive	<= 0.5	Sensitive	<= 0.06	Sensitive	<= 0.5	Sensitive
6472_8#23	ERR045048	UK	13	6C	398	0	4	0	<= 0.03	Sensitive	<= 0.03	Sensitive	<= 0.5	Sensitive	<= 0.06	Sensitive	<= 0.5	Sensitive
6472_8#8	ERR045033	UK	7	23A	438	2	0	6	<= 0.03	Sensitive	<= 0.03	Sensitive	<= 0.5	Sensitive	<= 0.06	Sensitive	<= 0.5	Sensitive
6486_5#19	ERR045368	UK	7	23B	439	0	0	0	<= 0.03	Sensitive	<= 0.03	Sensitive	<= 0.5	Sensitive	<= 0.06	Sensitive	<= 0.5	Sensitive
6486_5#2	ERR045351	UK	7	23F	36	0	0	2	<= 0.03	Sensitive	<= 0.03	Sensitive	<= 0.5	Sensitive	<= 0.06	Sensitive	<= 0.5	Sensitive
6486_5#20	ERR045369	UK	140	15A	58	0	0	3	<= 0.03	Sensitive	<= 0.03	Sensitive	<= 0.5	Sensitive	<= 0.06	Sensitive	<= 0.5	Sensitive
6486_5#21	ERR045370	UK	3	11A	62	2	6	0	<= 0.03	Sensitive	<= 0.03	Sensitive	<= 0.5	Sensitive	<= 0.06	Sensitive	<= 0.5	Sensitive
6486_5#5	ERR045354	UK	64	6A	65	23	0	0	<= 0.03	Sensitive	<= 0.03	Sensitive	<= 0.5	Sensitive	<= 0.06	Sensitive	<= 0.5	Sensitive
6486_5#6	ERR045355	UK	7	23F	36	0	0	2	<= 0.03	Sensitive	<= 0.03	Sensitive	<= 0.5	Sensitive	<= 0.06	Sensitive	<= 0.5	Sensitive
6486_5#7	ERR045356	UK	45	34	8027	0	0	2	<= 0.03	Sensitive	<= 0.03	Sensitive	<= 0.5	Sensitive	<= 0.06	Sensitive	<= 0.5	Sensitive
6486_6#1	ERR045372	UK	29	6C	1692	2	6	0	<= 0.03	Sensitive	<= 0.03	Sensitive	<= 0.5	Sensitive	<= 0.06	Sensitive	<= 0.5	Sensitive
6486_6#11	ERR045382	UK	29	6C	1714	2	NEW	0	<= 0.03	Sensitive	<= 0.03	Sensitive	<= 0.5	Sensitive	<= 0.06	Sensitive	<= 0.5	Sensitive
6486_6#14	ERR045385	UK	4	15B	199	1	0	0	<= 0.03	Sensitive	<= 0.03	Sensitive	<= 0.5	Sensitive	<= 0.06	Sensitive	<= 0.5	Sensitive
6486_6#15	ERR045386	UK	4	19A	416	0	0	0	<= 0.03	Sensitive	<= 0.03	Sensitive	<= 0.5	Sensitive	<= 0.06	Sensitive	<= 0.5	Sensitive
6486_6#19	ERR045390	UK	4	19A	199	1	0	187	<= 0.03	Sensitive	<= 0.03	Sensitive	<= 0.5	Sensitive	<= 0.06	Sensitive	<= 0.5	Sensitive
6486_6#7	ERR045378	UK	4	15C	199	0	0	0	<= 0.03	Sensitive	<= 0.03	Sensitive	<= 0.5	Sensitive	<= 0.06	Sensitive	<= 0.5	Sensitive
6486_6#9	ERR045380	UK	7	23B	439	0	0	0	<= 0.03	Sensitive	<= 0.03	Sensitive	<= 0.5	Sensitive	<= 0.06	Sensitive	<= 0.5	Sensitive
6486_7#1	ERR045394	UK	3	11A	62	2	6	0	<= 0.03	Sensitive	<= 0.03	Sensitive	<= 0.5	Sensitive	<= 0.06	Sensitive	<= 0.5	Sensitive
6486_7#10	ERR045403	UK	36	35F	8604	0	0	3	<= 0.03	Sensitive	<= 0.03	Sensitive	<= 0.5	Sensitive	<= 0.06	Sensitive	<= 0.5	Sensitive
6486_7#14	ERR045407	UK	19	22F	433	1	2	2	<= 0.03	Sensitive	<= 0.03	Sensitive	<= 0.5	Sensitive	<= 0.06	Sensitive	<= 0.5	Sensitive
6486_7#20	ERR045413	UK	99	21	432	0	0	2	<= 0.03	Sensitive	<= 0.03	Sensitive	<= 0.5	Sensitive	<= 0.06	Sensitive	<= 0.5	Sensitive
6486_7#3	ERR045396	UK	9	15A	63	NEW	27	28	0.25	Intermediate	<= 0.03	Sensitive	<= 0.5	Sensitive	0.12	Sensitive	<= 0.5	Sensitive
6486_7#9	ERR045402	UK	11	15C	8711	2	0	NEW	<= 0.03	Sensitive	<= 0.03	Sensitive	<= 0.5	Sensitive	<= 0.06	Sensitive	<= 0.5	Sensitive
6486_8#1	ERR045416	UK	140	15A	58	0	0	3	<= 0.03	Sensitive	<= 0.03	Sensitive	<= 0.5	Sensitive	<= 0.06	Sensitive	<= 0.5	Sensitive
6486_8#10	ERR045425	UK	7	6A	42	2	0	6	<= 0.03	Sensitive	<= 0.03	Sensitive	<= 0.5	Sensitive	<= 0.06	Sensitive	<= 0.5	Sensitive
6486_8#14	ERR045429	UK	3	33F	100	2	0	6	<= 0.03	Sensitive	<= 0.03	Sensitive	<= 0.5	Sensitive	<= 0.06	Sensitive	<= 0.5	Sensitive
6486_8#18	ERR045433	UK	3	33F	100	2	0	6	<= 0.03	Sensitive	<= 0.03	Sensitive	<= 0.5	Sensitive	<= 0.06	Sensitive	<= 0.5	Sensitive
6486_8#2	ERR045417	UK	7	23B	439	0	NEW	0	<= 0.03	Sensitive	<= 0.03	Sensitive	<= 0.5	Sensitive	<= 0.06	Sensitive	<= 0.5	Sensitive
6486_8#22	ERR045437	UK	29	6C	9685	2	6	0	<= 0.03	Sensitive	<= 0.03	Sensitive	<= 0.5	Sensitive	<= 0.06	Sensitive	<= 0.5	Sensitive
6512_1#10	ERR046057	UK	16	9N	66	1	0	0	<= 0.03	Sensitive	<= 0.03	Sensitive	<= 0.5	Sensitive	<= 0.06	Sensitive	<= 0.5	Sensitive
6512_1#12	ERR046059	UK	89	6C	Undetermined	0	0	3	<= 0.03	Sensitive	<= 0.03	Sensitive	<= 0.5	Sensitive	<= 0.06	Sensitive	<= 0.5	Sensitive
6512_1#13	ERR046060	UK	29	6C	1692	2	6	0	<= 0.03	Sensitive	<= 0.03	Sensitive	<= 0.5	Sensitive	<= 0.06	Sensitive	<= 0.5	Sensitive
6512_1#14	ERR046061	UK	61	9V	4424	0	4	2	<= 0.03	Sensitive	<= 0.03	Sensitive	<= 0.5	Sensitive	<= 0.06	Sensitive	<= 0.5	Sensitive
6512_1#18	ERR046065	UK	57	31	1766	12	0	0	<= 0.03	Sensitive	<= 0.03	Sensitive	<= 0.5	Sensitive	<= 0.06	Sensitive	<= 0.5	Sensitive
6512_1#2	ERR046049	UK	29	6C	1692	2	6	0	<= 0.03	Sensitive	<= 0.03	Sensitive	<= 0.5	Sensitive	<= 0.06	Sensitive	<= 0.5	Sensitive
6512_1#5	ERR046052	UK	81	Non-typeable	449	55	0	0	<= 0.03	Sensitive	<= 0.03	Sensitive	<= 0.5	Sensitive	<= 0.06	Sensitive	<= 0.5	Sensitive
6512_1#6	ERR046053	UK	24	6B	138	0	NEW	0	<= 0.03	Sensitive	<= 0.03	Sensitive	<= 0.5	Sensitive	<= 0.06	Sensitive	<= 0.5	Sensitive
6512_1#8	ERR046055	UK	12	3	180	2	3	2	<= 0.03	Sensitive	<= 0.03	Sensitive	<= 0.5	Sensitive	<= 0.06	Sensitive	<= 0.5	Sensitive
6512_1#9	ERR046056	UK	36	35F	Undetermined	2	0	3	<= 0.03	Sensitive	<= 0.03	Sensitive	<= 0.5	Sensitive	<= 0.06	Sensitive	<= 0.5	Sensitive
6512_2#11	ERR046082	UK	81	Non-typeable	449	55	0	0	<= 0.03	Sensitive	<= 0.03	Sensitive	<= 0.5	Sensitive	<= 0.06	Sensitive	<= 0.5	Sensitive
6512_2#14	ERR046085	UK	140	15A	58	0	0	3	<= 0.03	Sensitive	<= 0.03	Sensitive	<= 0.5	Sensitive	<= 0.06	Sensitive	<= 0.5	Sensitive
6512_2#9	ERR046080	UK	7	23F	36	0	0	2	<= 0.03	Sensitive	<= 0.03	Sensitive	<= 0.5	Sensitive	<= 0.06	Sensitive	<= 0.5	Sensitive
6512_3#16	ERR046111	UK	11	21	193	2	0	2	<= 0.03	Sensitive	<= 0.03	Sensitive	<= 0.5	Sensitive	<= 0.06	Sensitive	<= 0.5	Sensitive
6512_3#21	ERR046116	UK	4	15B	411	1	0	6	<= 0.03	Sensitive	<= 0.03	Sensitive	<= 0.5	Sensitive	<= 0.06	Sensitive	<= 0.5	Sensitive
6512_3#22	ERR046117	UK	4	15B	199	0	0	NEW	<= 0.03	Sensitive	<= 0.03	Sensitive	<= 0.5	Sensitive	<= 0.06	Sensitive	<= 0.5	Sensitive
6512_3#23	ERR046118	UK	3	11A	62	NEW	6	10	<= 0.03	Sensitive	<= 0.03	Sensitive	<= 0.5	Sensitive	<= 0.06	Sensitive	<= 0.5	Sensitive
6512_3#4	ERR046099	UK	29	6C	Undetermined	2	6	0	<= 0.03	Sensitive	<= 0.03	Sensitive	<= 0.5	Sensitive	<= 0.06	Sensitive	<= 0.5	Sensitive
6512_3#5	ERR046100	UK	24	6B	176	0	0	0	<= 0.03	Sensitive	<= 0.03	Sensitive	<= 0.5	Sensitive	<= 0.06	Sensitive	<= 0.5	Sensitive
6512_3#7	ERR046102	UK	12	3	180	2	NEW	2	<= 0.03	Sensitive	<= 0.03	Sensitive	<= 0.5	Sensitive	<= 0.06	Sensitive	<= 0.5	Sensitive
6512_3#8	ERR046103	UK	4	19A	199	1	0	187	<= 0.03	Sensitive	<= 0.03	Sensitive	<= 0.5	Sensitive	<= 0.06	Sensitive	<= 0.5	Sensitive
6512_3#9	ERR046104	UK	31	1	306	23	6	5	<= 0.03	Sensitive	<= 0.03	Sensitive	<= 0.5	Sensitive	<= 0.06	Sensitive	<= 0.5	Sensitive
6512_4#12	ERR046131	UK	4	19A	199	1	0	187	<= 0.03	Sensitive	<= 0.03	Sensitive	<= 0.5	Sensitive	<= 0.06	Sensitive	<= 0.5	Sensitive
6512_4#17	ERR046136	UK	3	11A	62	2	6	0	<= 0.03	Sensitive	<= 0.03	Sensitive	<= 0.5	Sensitive	<= 0.06	Sensitive	<= 0.5	Sensitive
6512_4#19	ERR046138	UK	4	15B	Undetermined	0	0	0	<= 0.03	Sensitive	<= 0.03	Sensitive	<= 0.5	Sensitive	<= 0.06	Sensitive	<= 0.5	Sensitive
6512_4#22	ERR046141	UK	4	15C	199	1	0	0	<= 0.03	Sensitive	<= 0.03	Sensitive	<= 0.5	Sensitive	<= 0.06	Sensitive	<= 0.5	Sensitive
6512_4#23	ERR046142	UK	19	22F	433	1	2	2	<= 0.03	Sensitive	<= 0.03	Sensitive	<= 0.5	Sensitive	<= 0.06	Sensitive	<= 0.5	Sensitive
6512_4#5	ERR046124	UK	7	23B	439	0	0	0	<= 0.03	Sensitive	<= 0.03	Sensitive	<= 0.5	Sensitive	<= 0.06	Sensitive	<= 0.5	Sensitive
6512_4#6	ERR046125	UK	60	Non-typeable	448	86	82	162	<= 0.03	Sensitive	<= 0.03	Sensitive	<= 0.5	Sensitive	<= 0.06	Sensitive	<= 0.5	Sensitive
6512_5#1	ERR046144	UK	61	22F	3734	0	2	0	<= 0.03	Sensitive	<= 0.03	Sensitive	<= 0.5	Sensitive	<= 0.06	Sensitive	<= 0.5	Sensitive
6512_5#13	ERR046156	UK	4	19A	199	1	0	187	<= 0.03	Sensitive	<= 0.03	Sensitive	<= 0.5	Sensitive	<= 0.06	Sensitive	<= 0.5	Sensitive
6512_5#14	ERR046157	UK	24	6B	176	0	0	0	<= 0.03	Sensitive	<= 0.03	Sensitive	<= 0.5	Sensitive	<= 0.06	Sensitive	<= 0.5	Sensitive
6512_5#15	ERR046158	UK	5	19A	Undetermined	79	1	NEW	0.25	Intermediate	0.06	Sensitive	<= 0.5	Sensitive	0.12	Sensitive	<= 0.5	Sensitive
6512_5#16	ERR046159	UK	18	19A	1201	2	4	0	<= 0.03	Sensitive	<= 0.03	Sensitive	<= 0.5	Sensitive	<= 0.06	Sensitive	<= 0.5	Sensitive
6512_5#2	ERR046145	UK	16	24	72	2	0	0	<= 0.03	Sensitive	<= 0.03	Sensitive	<= 0.5	Sensitive	<= 0.06	Sensitive	<= 0.5	Sensitive
6512_5#9	ERR046152	UK	4	15C	8917	NEW	0	2	<= 0.03	Sensitive	<= 0.03	Sensitive	<= 0.5	Sensitive	<= 0.06	Sensitive	<= 0.5	Sensitive
6512_6#13	ERR046178	UK	4	19A	199	1	NEW	187	<= 0.03	Sensitive	<= 0.03	Sensitive	<= 0.5	Sensitive	<= 0.06	Sensitive	<= 0.5	Sensitive
6512_6#15	ERR046180	UK	11	15A	410	0	0	2	<= 0.03	Sensitive	<= 0.03	Sensitive	<= 0.5	Sensitive	<= 0.06	Sensitive	<= 0.5	Sensitive
6512_6#16	ERR046181	UK	15	7F	191	2	0	2	<= 0.03	Sensitive	<= 0.03	Sensitive	<= 0.5	Sensitive	<= 0.06	Sensitive	<= 0.5	Sensitive
6512_6#17	ERR046182	UK	61	20	6188	0	4	21	0.06	Sensitive	<= 0.03	Sensitive	<= 0.5	Sensitive	<= 0.06	Sensitive	<= 0.5	Sensitive
6512_6#18	ERR046183	UK	19	22F	819	1	0	NEW	<= 0.03	Sensitive	<= 0.03	Sensitive	<= 0.5	Sensitive	<= 0.06	Sensitive	<= 0.5	Sensitive
6512_6#20	ERR046185	UK	258	Non-typeable	8710	NEW	0	NEW	<= 0.03	Sensitive	<= 0.03	Sensitive	<= 0.5	Sensitive	<= 0.06	Sensitive	<= 0.5	Sensitive
6512_6#22	ERR046187	UK	11	21	1877	2	0	2	<= 0.03	Sensitive	<= 0.03	Sensitive	<= 0.5	Sensitive	<= 0.06	Sensitive	<= 0.5	Sensitive
6512_6#6	ERR046171	UK	46	16F	414	0	6	2	<= 0.03	Sensitive	<= 0.03	Sensitive	<= 0.5	Sensitive	<= 0.06	Sensitive	<= 0.5	Sensitive
6512_7#13	ERR046200	UK	29	6C	1692	2	6	0	<= 0.03	Sensitive	<= 0.03	Sensitive	<= 0.5	Sensitive	<= 0.06	Sensitive	<= 0.5	Sensitive
6512_7#15	ERR046202	UK	64	6A	65	23	0	0	<= 0.03	Sensitive	<= 0.03	Sensitive	<= 0.5	Sensitive	<= 0.06	Sensitive	<= 0.5	Sensitive
6512_7#22	ERR046209	UK	50	18C	113	0	4	0	<= 0.03	Sensitive	<= 0.03	Sensitive	<= 0.5	Sensitive	<= 0.06	Sensitive	<= 0.5	Sensitive
6512_7#3	ERR046190	UK	3	11A	62	2	6	0	<= 0.03	Sensitive	<= 0.03	Sensitive	<= 0.5	Sensitive	<= 0.06	Sensitive	<= 0.5	Sensitive
6512_7#5	ERR046192	UK	36	35F	1635	0	0	3	<= 0.03	Sensitive	<= 0.03	Sensitive	<= 0.5	Sensitive	<= 0.06	Sensitive	<= 0.5	Sensitive
6512_7#6	ERR046193	UK	29	6C	1692	2	6	0	<= 0.03	Sensitive	<= 0.03	Sensitive	<= 0.5	Sensitive	<= 0.06	Sensitive	<= 0.5	Sensitive
6569_7#11	ERR047114	UK	11	21	1877	2	0	2	<= 0.03	Sensitive	<= 0.03	Sensitive	<= 0.5	Sensitive	<= 0.06	Sensitive	<= 0.5	Sensitive
6569_7#12	ERR047115	UK	140	15A	58	0	0	3	<= 0.03	Sensitive	<= 0.03	Sensitive	<= 0.5	Sensitive	<= 0.06	Sensitive	<= 0.5	Sensitive
6569_7#13	ERR047116	UK	7	23A	Undetermined	2	0	ERROR	0.06	Sensitive	0.06	Sensitive	1	Resistant	0.12	Sensitive	<= 0.5	Sensitive
6569_7#19	ERR047122	UK	72	35B	198	0	0	2	<= 0.03	Sensitive	<= 0.03	Sensitive	<= 0.5	Sensitive	<= 0.06	Sensitive	<= 0.5	Sensitive
6569_7#2	ERR047105	UK	36	35F	7004	2	0	3	<= 0.03	Sensitive	<= 0.03	Sensitive	<= 0.5	Sensitive	<= 0.06	Sensitive	<= 0.5	Sensitive
6569_7#20	ERR047123	UK	11	15B	1262	2	0	2	<= 0.03	Sensitive	<= 0.03	Sensitive	<= 0.5	Sensitive	<= 0.06	Sensitive	<= 0.5	Sensitive
6569_7#5	ERR047108	UK	36	35F	Undetermined	0	0	3	<= 0.03	Sensitive	<= 0.03	Sensitive	<= 0.5	Sensitive	<= 0.06	Sensitive	<= 0.5	Sensitive
6569_7#7	ERR047110	UK	6	19A	162	1	0	11	<= 0.03	Sensitive	<= 0.03	Sensitive	<= 0.5	Sensitive	<= 0.06	Sensitive	<= 0.5	Sensitive
6569_8#13	ERR047137	UK	75	35B	452	0	0	0	<= 0.03	Sensitive	<= 0.03	Sensitive	<= 0.5	Sensitive	<= 0.06	Sensitive	<= 0.5	Sensitive
6569_8#16	ERR047140	UK	7	23B	Undetermined	0	0	0	<= 0.03	Sensitive	<= 0.03	Sensitive	<= 0.5	Sensitive	<= 0.06	Sensitive	<= 0.5	Sensitive
6569_8#4	ERR047128	UK	46	16F	414	ERROR	NEW	2	0.06	Sensitive	0.06	Sensitive	<= 0.5	Sensitive	0.12	Sensitive	<= 0.5	Sensitive
6569_8#7	ERR047131	UK	29	6C	1692	2	6	0	<= 0.03	Sensitive	<= 0.03	Sensitive	<= 0.5	Sensitive	<= 0.06	Sensitive	<= 0.5	Sensitive
6570_1#14	ERR047159	UK	7	23B	439	0	0	0	<= 0.03	Sensitive	<= 0.03	Sensitive	<= 0.5	Sensitive	<= 0.06	Sensitive	<= 0.5	Sensitive
6570_1#15	ERR047160	UK	64	6A	65	23	0	0	<= 0.03	Sensitive	<= 0.03	Sensitive	<= 0.5	Sensitive	<= 0.06	Sensitive	<= 0.5	Sensitive
6570_1#16	ERR047161	UK	4	15B	2220	0	0	0	<= 0.03	Sensitive	<= 0.03	Sensitive	<= 0.5	Sensitive	<= 0.06	Sensitive	<= 0.5	Sensitive
6570_1#2	ERR047147	UK	7	23A	8029	2	0	6	<= 0.03	Sensitive	<= 0.03	Sensitive	<= 0.5	Sensitive	<= 0.06	Sensitive	<= 0.5	Sensitive
6570_1#7	ERR047152	UK	7	23A	438	2	0	6	<= 0.03	Sensitive	<= 0.03	Sensitive	<= 0.5	Sensitive	<= 0.06	Sensitive	<= 0.5	Sensitive
6593_2#1	ERR048206	UK	64	6A	Undetermined	NEW	0	0	<= 0.03	Sensitive	<= 0.03	Sensitive	<= 0.5	Sensitive	<= 0.06	Sensitive	<= 0.5	Sensitive
6593_2#14	ERR048219	UK	64	6A	65	23	NEW	0	<= 0.03	Sensitive	<= 0.03	Sensitive	<= 0.5	Sensitive	<= 0.06	Sensitive	<= 0.5	Sensitive
6593_2#19	ERR048224	UK	102	23B	4423	84	1	242	0.25	Intermediate	0.25	Sensitive	<= 0.5	Sensitive	0.12	Sensitive	<= 0.5	Sensitive
6593_2#2	ERR048207	UK	7	23B	439	0	NEW	0	<= 0.03	Sensitive	<= 0.03	Sensitive	<= 0.5	Sensitive	<= 0.06	Sensitive	<= 0.5	Sensitive
6593_2#21	ERR048226	UK	7	23B	Undetermined	0	0	0	<= 0.03	Sensitive	<= 0.03	Sensitive	<= 0.5	Sensitive	<= 0.06	Sensitive	<= 0.5	Sensitive
6593_2#3	ERR048208	UK	29	6C	1692	2	6	0	<= 0.03	Sensitive	<= 0.03	Sensitive	<= 0.5	Sensitive	<= 0.06	Sensitive	<= 0.5	Sensitive
6593_2#5	ERR048210	UK	46	16F	30	0	6	2	<= 0.03	Sensitive	<= 0.03	Sensitive	<= 0.5	Sensitive	<= 0.06	Sensitive	<= 0.5	Sensitive
6593_2#9	ERR048214	UK	29	6A	327	1	6	0	<= 0.03	Sensitive	<= 0.03	Sensitive	<= 0.5	Sensitive	<= 0.06	Sensitive	<= 0.5	Sensitive
6630_1#3	ERR047944	Thailand	106	23F	2218	1	0	2	<= 0.03	Sensitive	<= 0.03	Sensitive	<= 0.5	Sensitive	<= 0.06	Sensitive	<= 0.5	Sensitive
6630_1#8	ERR047949	Thailand	73	11A	99	23	81	0	<= 0.03	Sensitive	<= 0.03	Sensitive	<= 0.5	Sensitive	<= 0.06	Sensitive	<= 0.5	Sensitive
6630_1#9	ERR047950	Thailand	37	6B	4422	2	0	0	<= 0.03	Sensitive	<= 0.03	Sensitive	<= 0.5	Sensitive	<= 0.06	Sensitive	<= 0.5	Sensitive
6630_2#24	ERR047989	Thailand	130	4	5120	0	0	2	<= 0.03	Sensitive	<= 0.03	Sensitive	<= 0.5	Sensitive	<= 0.06	Sensitive	<= 0.5	Sensitive
6630_4#13	ERR048026	Thailand	60	Non-typeable	448	NEW	188	NEW	1	Intermediate	1	Resistant	> 2	Resistant	0.5	Sensitive	1	Intermediate
6630_4#15	ERR048028	Thailand	45	34	1439	0	238	383	0.12	Intermediate	0.06	Sensitive	<= 0.5	Sensitive	<= 0.06	Sensitive	<= 0.5	Sensitive
6631_1#4	ERR048041	Thailand	37	6B	4404	2	0	0	<= 0.03	Sensitive	<= 0.03	Sensitive	<= 0.5	Sensitive	<= 0.06	Sensitive	<= 0.5	Sensitive
6631_1#9	ERR048046	Thailand	20	23F	802	17	121	NEW	0.5	Intermediate	0.25	Sensitive	<= 0.5	Sensitive	0.25	Sensitive	<= 0.5	Sensitive
6631_3#13	ERR048098	Thailand	20	23F	802	37	12	29	0.12	Intermediate	0.12	Sensitive	<= 0.5	Sensitive	<= 0.06	Sensitive	<= 0.5	Sensitive
6631_3#15	ERR048100	Thailand	20	23F	802	37	12	29	0.12	Intermediate	0.12	Sensitive	<= 0.5	Sensitive	<= 0.06	Sensitive	<= 0.5	Sensitive
6631_3#23	ERR048108	Thailand	222	19B	5095	1	0	0	<= 0.03	Sensitive	<= 0.03	Sensitive	<= 0.5	Sensitive	<= 0.06	Sensitive	<= 0.5	Sensitive
6631_3#7	ERR048092	Thailand	30	10F	10549	2	0	21	0.06	Sensitive	<= 0.03	Sensitive	<= 0.5	Sensitive	<= 0.06	Sensitive	<= 0.5	Sensitive
6631_4#18	ERR048127	Thailand	25	15B	4209	2	0	NEW	0.06	Sensitive	<= 0.03	Sensitive	<= 0.5	Sensitive	<= 0.06	Sensitive	<= 0.5	Sensitive
6631_4#5	ERR048114	Thailand	214	Non-typeable	4130	0	NEW	NEW	0.5	Intermediate	0.5	Sensitive	2	Resistant	0.25	Sensitive	<= 0.5	Sensitive
6631_6#20	ERR048177	Thailand	149	32F	5092	2	0	2	<= 0.03	Sensitive	<= 0.03	Sensitive	<= 0.5	Sensitive	<= 0.06	Sensitive	<= 0.5	Sensitive
6631_7#16	ERR048197	Thailand	616	Non-typeable	10352	86	44	0	<= 0.03	Sensitive	<= 0.03	Sensitive	<= 0.5	Sensitive	<= 0.06	Sensitive	<= 0.5	Sensitive
6631_7#19	ERR048200	Thailand	20	23F	802	37	12	29	0.12	Intermediate	0.12	Sensitive	<= 0.5	Sensitive	<= 0.06	Sensitive	<= 0.5	Sensitive
6649_8#1	ERR049103	Thailand	42	Non-typeable	4421	13	18	NEW	2	Resistance	0.5	Sensitive	> 2	Resistant	1	Intermediate	1	Intermediate
6649_8#19	ERR049121	Thailand	10	19A	230	17	15	22	0.5	Intermediate	0.12	Sensitive	<= 0.5	Sensitive	0.12	Sensitive	<= 0.5	Sensitive
6649_8#24	ERR049126	Thailand	106	23A	2218	12	0	2	<= 0.03	Sensitive	<= 0.03	Sensitive	<= 0.5	Sensitive	<= 0.06	Sensitive	<= 0.5	Sensitive
6664_1#17	ERR049952	Thailand	10	19A	1701	17	15	22	0.5	Intermediate	0.12	Sensitive	<= 0.5	Sensitive	0.12	Sensitive	<= 0.5	Sensitive
6664_1#9	ERR049944	Thailand	63	6C	4420	0	6	0	<= 0.03	Sensitive	<= 0.03	Sensitive	<= 0.5	Sensitive	<= 0.06	Sensitive	<= 0.5	Sensitive
6673_8#11	ERR052588	Thailand	188	35F	4412	11	0	0	<= 0.03	Sensitive	<= 0.03	Sensitive	<= 0.5	Sensitive	<= 0.06	Sensitive	<= 0.5	Sensitive
6673_8#14	ERR052591	Thailand	128	3	4389	12	0	2	<= 0.03	Sensitive	<= 0.03	Sensitive	<= 0.5	Sensitive	<= 0.06	Sensitive	<= 0.5	Sensitive
6680_4#11	ERR049970	Thailand	214	Non-typeable	13121	0	NEW	NEW	0.25	Intermediate	0.25	Sensitive	<= 0.5	Sensitive	0.12	Sensitive	<= 0.5	Sensitive
6680_4#13	ERR049972	Thailand	106	23F	Undetermined	0	0	494	0.06	Sensitive	<= 0.03	Sensitive	<= 0.5	Sensitive	<= 0.06	Sensitive	<= 0.5	Sensitive
6680_5#8	ERR049991	Thailand	10	19A	1701	17	15	22	0.5	Intermediate	0.12	Sensitive	<= 0.5	Sensitive	0.12	Sensitive	<= 0.5	Sensitive
6680_6#19	ERR050026	Thailand	224	8	4654	50	0	0	<= 0.03	Sensitive	<= 0.03	Sensitive	<= 0.5	Sensitive	<= 0.06	Sensitive	<= 0.5	Sensitive
6680_6#4	ERR050011	Thailand	188	35F	4412	11	0	0	<= 0.03	Sensitive	<= 0.03	Sensitive	<= 0.5	Sensitive	<= 0.06	Sensitive	<= 0.5	Sensitive
6680_7#11	ERR050042	Thailand	69	15A	3058	0	4	2	<= 0.03	Sensitive	<= 0.03	Sensitive	<= 0.5	Sensitive	<= 0.06	Sensitive	<= 0.5	Sensitive
6710_6#14	ERR054235	Thailand	87	33B	6692	0	257	407	0.12	Intermediate	0.06	Sensitive	<= 0.5	Sensitive	0.12	Sensitive	<= 0.5	Sensitive
6710_7#14	ERR054259	Thailand	69	15A	10425	0	4	2	<= 0.03	Sensitive	<= 0.03	Sensitive	<= 0.5	Sensitive	<= 0.06	Sensitive	<= 0.5	Sensitive
6710_7#15	ERR054260	Thailand	118	46	4451	12	16	257	0.5	Intermediate	1	Resistant	2	Resistant	0.5	Sensitive	<= 0.5	Sensitive
6710_7#18	ERR054263	Thailand	9	14	Undetermined	24	27	466	0.25	Intermediate	0.25	Sensitive	<= 0.5	Sensitive	0.12	Sensitive	<= 0.5	Sensitive
6710_7#2	ERR054247	Thailand	63	6A	4403	2	6	2	<= 0.03	Sensitive	<= 0.03	Sensitive	<= 0.5	Sensitive	<= 0.06	Sensitive	<= 0.5	Sensitive
6710_7#7	ERR054252	Thailand	40	22A	910	0	4	3	<= 0.03	Sensitive	<= 0.03	Sensitive	<= 0.5	Sensitive	<= 0.06	Sensitive	<= 0.5	Sensitive
6710_8#13	ERR054282	Thailand	12	3	6012	2	281	2	<= 0.03	Sensitive	<= 0.03	Sensitive	<= 0.5	Sensitive	<= 0.06	Sensitive	<= 0.5	Sensitive
6710_8#19	ERR054288	Thailand	106	23F	172	0	4	494	0.06	Sensitive	<= 0.03	Sensitive	<= 0.5	Sensitive	<= 0.06	Sensitive	<= 0.5	Sensitive
6710_8#5	ERR054274	Thailand	214	Non-typeable	6726	0	NEW	NEW	0.25	Intermediate	0.25	Sensitive	2	Resistant	0.25	Sensitive	<= 0.5	Sensitive
6714_7#20	ERR052621	Thailand	2	1	217	2	44	0	<= 0.03	Sensitive	<= 0.03	Sensitive	<= 0.5	Sensitive	<= 0.06	Sensitive	<= 0.5	Sensitive
6714_8#23	ERR052648	Thailand	42	Non-typeable	4394	NEW	18	257	2	Resistance	0.5	Sensitive	> 2	Resistant	1	Intermediate	1	Intermediate
6730_3#9	ERR051443	Thailand	118	Non-typeable	4451	NEW	16	257	2	Resistance	1	Resistant	> 2	Resistant	0.5	Sensitive	1	Intermediate
6730_4#16	ERR273519	Thailand	167	34	4955	0	0	0	<= 0.03	Sensitive	<= 0.03	Sensitive	<= 0.5	Sensitive	<= 0.06	Sensitive	<= 0.5	Sensitive
6730_4#2	ERR273505	Thailand	118	Non-typeable	4451	0	NEW	NEW	0.12	Intermediate	0.12	Sensitive	<= 0.5	Sensitive	0.12	Sensitive	<= 0.5	Sensitive
6730_4#9	ERR273512	Thailand	174	19B	10427	49	0	0	<= 0.03	Sensitive	<= 0.03	Sensitive	<= 0.5	Sensitive	<= 0.06	Sensitive	<= 0.5	Sensitive
6730_5#3	ERR051461	Thailand	87	6A	4401	0	0	NEW	0.06	Sensitive	<= 0.03	Sensitive	<= 0.5	Sensitive	<= 0.06	Sensitive	<= 0.5	Sensitive
6730_6#10	ERR051492	Thailand	106	23A	2572	1	0	2	<= 0.03	Sensitive	<= 0.03	Sensitive	<= 0.5	Sensitive	<= 0.06	Sensitive	<= 0.5	Sensitive
6730_6#9	ERR051491	Thailand	45	34	1439	0	238	383	0.12	Intermediate	0.06	Sensitive	<= 0.5	Sensitive	<= 0.06	Sensitive	<= 0.5	Sensitive
6730_8#1	ERR051531	Thailand	42	Non-typeable	5102	NEW	NEW	29	0.25	Intermediate	0.12	Sensitive	<= 0.5	Sensitive	0.12	Sensitive	<= 0.5	Sensitive
6730_8#15	ERR051545	Thailand	16	19F	81	15	12	18	2	Resistance	2	Resistant	> 2	Resistant	1	Intermediate	1	Intermediate
6731_1#11	ERR051565	Thailand	118	Non-typeable	10566	0	NEW	NEW	0.12	Intermediate	0.12	Sensitive	<= 0.5	Sensitive	0.12	Sensitive	<= 0.5	Sensitive
6731_1#20	ERR051574	Thailand	novel	17F	5098	11	0	23	<= 0.03	Sensitive	<= 0.03	Sensitive	<= 0.5	Sensitive	<= 0.06	Sensitive	<= 0.5	Sensitive
6731_1#7	ERR051561	Thailand	63	6A	4403	2	6	2	<= 0.03	Sensitive	<= 0.03	Sensitive	<= 0.5	Sensitive	<= 0.06	Sensitive	<= 0.5	Sensitive
6731_3#11	ERR051589	Thailand	20	23F	4413	17	121	NEW	0.5	Intermediate	0.25	Sensitive	<= 0.5	Sensitive	0.25	Sensitive	<= 0.5	Sensitive
6731_3#12	ERR051590	Thailand	20	23F	4413	17	121	NEW	0.5	Intermediate	0.25	Sensitive	<= 0.5	Sensitive	0.25	Sensitive	<= 0.5	Sensitive
6731_3#14	ERR051592	Thailand	1	19F	4414	13	NEW	47	2	Resistance	2	Resistant	> 2	Resistant	1	Intermediate	1	Intermediate
6731_3#15	ERR051593	Thailand	257	25F	8806	0	0	2	<= 0.03	Sensitive	<= 0.03	Sensitive	<= 0.5	Sensitive	<= 0.06	Sensitive	<= 0.5	Sensitive
6731_3#16	ERR051594	Thailand	45	34	1439	0	238	383	0.12	Intermediate	0.06	Sensitive	<= 0.5	Sensitive	<= 0.06	Sensitive	<= 0.5	Sensitive
6731_5#18	ERR051644	Thailand	20	23F	802	37	12	29	0.12	Intermediate	0.12	Sensitive	<= 0.5	Sensitive	<= 0.06	Sensitive	<= 0.5	Sensitive
6731_6#9	ERR051659	Thailand	69	15A	4965	0	4	2	<= 0.03	Sensitive	<= 0.03	Sensitive	<= 0.5	Sensitive	<= 0.06	Sensitive	<= 0.5	Sensitive
6736_4#20	ERR054313	Thailand	37	6B	4422	2	0	0	<= 0.03	Sensitive	<= 0.03	Sensitive	<= 0.5	Sensitive	<= 0.06	Sensitive	<= 0.5	Sensitive
6736_6#15	ERR054356	Thailand	87	33B	6692	0	257	407	0.12	Intermediate	0.06	Sensitive	<= 0.5	Sensitive	0.12	Sensitive	<= 0.5	Sensitive
6736_6#20	ERR054361	Thailand	151	23B	10567	2	6	0	<= 0.03	Sensitive	<= 0.03	Sensitive	<= 0.5	Sensitive	<= 0.06	Sensitive	<= 0.5	Sensitive
6736_7#15	ERR054380	Thailand	42	Non-typeable	4421	0	18	NEW	0.25	Intermediate	0.12	Sensitive	<= 0.5	Sensitive	0.12	Sensitive	<= 0.5	Sensitive
6736_7#23	ERR054388	Thailand	30	7F	3735	2	0	0	<= 0.03	Sensitive	<= 0.03	Sensitive	<= 0.5	Sensitive	<= 0.06	Sensitive	<= 0.5	Sensitive
6736_8#1	ERR054390	Thailand	9	14	63	24	27	28	0.25	Intermediate	<= 0.03	Sensitive	<= 0.5	Sensitive	0.12	Sensitive	<= 0.5	Sensitive
6736_8#13	ERR054402	Thailand	25	15B	4209	2	0	NEW	0.06	Sensitive	<= 0.03	Sensitive	<= 0.5	Sensitive	<= 0.06	Sensitive	<= 0.5	Sensitive
6736_8#17	ERR054406	Thailand	24	23F	10389	0	0	2	<= 0.03	Sensitive	<= 0.03	Sensitive	<= 0.5	Sensitive	<= 0.06	Sensitive	<= 0.5	Sensitive
6753_1#17	ERR054430	Thailand	1	19F	4414	13	NEW	NEW	2	Resistance	2	Resistant	> 2	Resistant	1	Intermediate	1	Intermediate
6753_1#3	ERR054416	Thailand	10	19A	5227	17	15	22	0.5	Intermediate	0.12	Sensitive	<= 0.5	Sensitive	0.12	Sensitive	<= 0.5	Sensitive
6753_1#4	ERR054417	Thailand	20	23F	802	37	12	29	0.12	Intermediate	0.12	Sensitive	<= 0.5	Sensitive	<= 0.06	Sensitive	<= 0.5	Sensitive
6753_2#15	ERR054452	Thailand	158	16F	6149	37	4	2	<= 0.03	Sensitive	<= 0.03	Sensitive	<= 0.5	Sensitive	<= 0.06	Sensitive	<= 0.5	Sensitive
6753_3#19	ERR054479	Thailand	20	23F	4413	17	121	NEW	0.5	Intermediate	0.25	Sensitive	<= 0.5	Sensitive	0.25	Sensitive	<= 0.5	Sensitive
6755_1#4	ERR054512	Thailand	118	Non-typeable	4451	NEW	16	257	2	Resistance	1	Resistant	> 2	Resistant	0.5	Sensitive	1	Intermediate
6755_2#15	ERR054547	Thailand	10	19A	230	17	15	22	0.5	Intermediate	0.12	Sensitive	<= 0.5	Sensitive	0.12	Sensitive	<= 0.5	Sensitive
6755_2#18	ERR054550	Thailand	45	35F	10397	NEW	0	2	<= 0.03	Sensitive	<= 0.03	Sensitive	<= 0.5	Sensitive	<= 0.06	Sensitive	<= 0.5	Sensitive
6755_2#3	ERR054535	Thailand	107	18C	870	152	0	2	<= 0.03	Sensitive	<= 0.03	Sensitive	<= 0.5	Sensitive	<= 0.06	Sensitive	<= 0.5	Sensitive
6755_2#7	ERR054539	Thailand	167	34	Undetermined	0	0	0	<= 0.03	Sensitive	<= 0.03	Sensitive	<= 0.5	Sensitive	<= 0.06	Sensitive	<= 0.5	Sensitive
6755_3#15	ERR054571	Thailand	110	6A	4936	0	0	2	<= 0.03	Sensitive	<= 0.03	Sensitive	<= 0.5	Sensitive	<= 0.06	Sensitive	<= 0.5	Sensitive
6755_4#22	ERR054602	Thailand	1	19F	4414	13	NEW	47	2	Resistance	2	Resistant	> 2	Resistant	1	Intermediate	1	Intermediate
6755_4#7	ERR054587	Thailand	118	Non-typeable	4451	0	NEW	NEW	0.12	Intermediate	0.12	Sensitive	<= 0.5	Sensitive	0.12	Sensitive	<= 0.5	Sensitive
6755_5#10	ERR054614	Thailand	10	7B	230	17	15	22	0.5	Intermediate	0.12	Sensitive	<= 0.5	Sensitive	0.12	Sensitive	<= 0.5	Sensitive
6755_5#11	ERR054615	Thailand	106	23A	2572	1	0	2	<= 0.03	Sensitive	<= 0.03	Sensitive	<= 0.5	Sensitive	<= 0.06	Sensitive	<= 0.5	Sensitive
6755_6#13	ERR054641	Thailand	16	19F	81	15	12	18	2	Resistance	2	Resistant	> 2	Resistant	1	Intermediate	1	Intermediate
6755_6#3	ERR054631	Thailand	28	14	4395	NEW	1	369	0.25	Intermediate	0.06	Sensitive	<= 0.5	Sensitive	<= 0.06	Sensitive	<= 0.5	Sensitive
6775_1#17	ERR056699	Thailand	73	11A	99	23	81	0	<= 0.03	Sensitive	<= 0.03	Sensitive	<= 0.5	Sensitive	<= 0.06	Sensitive	<= 0.5	Sensitive
6775_1#22	ERR056704	Thailand	1	19F	4414	13	NEW	47	2	Resistance	2	Resistant	> 2	Resistant	1	Intermediate	1	Intermediate
6805_4#2	ERR056804	Thailand	47	6B	315	2	53	NEW	0.25	Intermediate	0.25	Sensitive	<= 0.5	Sensitive	0.12	Sensitive	<= 0.5	Sensitive
6805_4#4	ERR056806	Thailand	1	19F	4414	13	NEW	47	2	Resistance	2	Resistant	> 2	Resistant	1	Intermediate	1	Intermediate
6805_6#18	ERR056868	Thailand	20	23F	802	37	12	29	0.12	Intermediate	0.12	Sensitive	<= 0.5	Sensitive	<= 0.06	Sensitive	<= 0.5	Sensitive
6805_7#14	ERR056888	Thailand	9	14	63	24	27	28	0.25	Intermediate	<= 0.03	Sensitive	<= 0.5	Sensitive	0.12	Sensitive	<= 0.5	Sensitive
6805_7#5	ERR056879	Thailand	42	Non-typeable	4398	NEW	NEW	29	0.25	Intermediate	0.12	Sensitive	<= 0.5	Sensitive	0.12	Sensitive	<= 0.5	Sensitive
6807_1#11	ERR057769	Thailand	84	19F	Undetermined	0	0	2	<= 0.03	Sensitive	<= 0.03	Sensitive	<= 0.5	Sensitive	<= 0.06	Sensitive	<= 0.5	Sensitive
6807_1#20	ERR057778	Thailand	107	18C	870	152	0	2	<= 0.03	Sensitive	<= 0.03	Sensitive	<= 0.5	Sensitive	<= 0.06	Sensitive	<= 0.5	Sensitive
6807_1#21	ERR057779	Thailand	9	14	63	24	27	28	0.25	Intermediate	<= 0.03	Sensitive	<= 0.5	Sensitive	0.12	Sensitive	<= 0.5	Sensitive
6807_1#4	ERR057762	Thailand	167	34	4955	0	0	0	<= 0.03	Sensitive	<= 0.03	Sensitive	<= 0.5	Sensitive	<= 0.06	Sensitive	<= 0.5	Sensitive
6807_2#13	ERR057795	Thailand	294	18F	6717	2	0	0	<= 0.03	Sensitive	<= 0.03	Sensitive	<= 0.5	Sensitive	<= 0.06	Sensitive	<= 0.5	Sensitive
6807_2#3	ERR057785	Thailand	1	19F	4414	13	NEW	NEW	2	Resistance	2	Resistant	> 2	Resistant	1	Intermediate	1	Intermediate
6807_3#22	ERR057828	Thailand	1	19F	4414	13	NEW	47	2	Resistance	2	Resistant	> 2	Resistant	1	Intermediate	1	Intermediate
6823_1#19	ERR057848	Thailand	25	15B	4209	2	0	NEW	0.06	Sensitive	<= 0.03	Sensitive	<= 0.5	Sensitive	<= 0.06	Sensitive	<= 0.5	Sensitive
6823_1#20	ERR057849	Thailand	14	23F	242	13	31	73	2	Resistance	1	Resistant	> 2	Resistant	1	Intermediate	1	Intermediate
6823_3#14	ERR057891	Thailand	1	19F	4414	13	NEW	47	2	Resistance	2	Resistant	> 2	Resistant	1	Intermediate	1	Intermediate
6823_3#19	ERR057896	Thailand	28	14	4395	NEW	1	369	0.25	Intermediate	0.06	Sensitive	<= 0.5	Sensitive	<= 0.06	Sensitive	<= 0.5	Sensitive
6823_3#24	ERR057901	Thailand	82	6A	982	23	2	2	<= 0.03	Sensitive	<= 0.03	Sensitive	<= 0.5	Sensitive	<= 0.06	Sensitive	<= 0.5	Sensitive
6823_4#18	ERR057919	Thailand	45	34	1439	0	238	383	0.12	Intermediate	0.06	Sensitive	<= 0.5	Sensitive	<= 0.06	Sensitive	<= 0.5	Sensitive
6823_4#5	ERR057906	Thailand	612	Non-typeable	10581	0	NEW	NEW	0.25	Intermediate	0.12	Sensitive	<= 0.5	Sensitive	0.12	Sensitive	<= 0.5	Sensitive
6823_5#18	ERR057943	Thailand	73	11A	99	23	4	0	<= 0.03	Sensitive	<= 0.03	Sensitive	<= 0.5	Sensitive	<= 0.06	Sensitive	<= 0.5	Sensitive
6823_5#23	ERR057948	Thailand	138	9L	5873	2	44	452	0.06	Sensitive	<= 0.03	Sensitive	<= 0.5	Sensitive	0.12	Sensitive	<= 0.5	Sensitive
6823_6#1	ERR057950	Thailand	42	Non-typeable	5093	0	18	29	0.25	Intermediate	0.12	Sensitive	<= 0.5	Sensitive	<= 0.06	Sensitive	<= 0.5	Sensitive
6823_6#14	ERR057963	Thailand	14	23F	242	13	31	73	2	Resistance	1	Resistant	> 2	Resistant	1	Intermediate	1	Intermediate
6823_6#16	ERR057965	Thailand	47	6B	315	2	53	NEW	0.12	Intermediate	0.12	Sensitive	<= 0.5	Sensitive	<= 0.06	Sensitive	<= 0.5	Sensitive
6840_1#14	ERR059994	Thailand	173	35B	10478	0	4	NEW	<= 0.03	Sensitive	<= 0.03	Sensitive	<= 0.5	Sensitive	<= 0.06	Sensitive	<= 0.5	Sensitive
6840_3#15	ERR060019	Thailand	9	14	63	24	27	28	0.25	Intermediate	<= 0.03	Sensitive	<= 0.5	Sensitive	0.12	Sensitive	<= 0.5	Sensitive
6841_7#10	ERR060038	Thailand	107	18C	870	152	0	2	<= 0.03	Sensitive	<= 0.03	Sensitive	<= 0.5	Sensitive	<= 0.06	Sensitive	<= 0.5	Sensitive
6841_7#13	ERR060041	Thailand	134	13	901	0	0	NEW	<= 0.03	Sensitive	<= 0.03	Sensitive	<= 0.5	Sensitive	<= 0.06	Sensitive	<= 0.5	Sensitive
6841_7#19	ERR060047	Thailand	261	35B	7649	0	0	NEW	0.06	Sensitive	<= 0.03	Sensitive	<= 0.5	Sensitive	<= 0.06	Sensitive	<= 0.5	Sensitive
6841_7#23	ERR060051	Thailand	42	Non-typeable	5225	0	18	29	0.25	Intermediate	0.12	Sensitive	<= 0.5	Sensitive	<= 0.06	Sensitive	<= 0.5	Sensitive
6841_7#3	ERR060031	Thailand	25	15B	4209	2	0	NEW	0.06	Sensitive	<= 0.03	Sensitive	<= 0.5	Sensitive	<= 0.06	Sensitive	<= 0.5	Sensitive
6871_1#11	ERR063796	Thailand	23	6B	5127	13	12	NEW	4	Resistance	2	Resistant	> 2	Resistant	2	Resistant	1	Intermediate
6871_1#13	ERR063798	Thailand	48	15B	1961	NEW	257	407	0.25	Intermediate	0.06	Sensitive	<= 0.5	Sensitive	0.12	Sensitive	<= 0.5	Sensitive
6871_1#16	ERR063801	Thailand	1	19F	4414	13	NEW	47	2	Resistance	2	Resistant	> 2	Resistant	1	Intermediate	1	Intermediate
6871_2#3	ERR089618	Thailand	25	15C	Undetermined	2	0	NEW	0.06	Sensitive	<= 0.03	Sensitive	<= 0.5	Sensitive	<= 0.06	Sensitive	<= 0.5	Sensitive
6899_4#5	ERR063814	Thailand	63	6C	5228	0	6	0	<= 0.03	Sensitive	<= 0.03	Sensitive	<= 0.5	Sensitive	<= 0.06	Sensitive	<= 0.5	Sensitive
6899_4#6	ERR063815	Thailand	122	10A	10517	23	4	2	<= 0.03	Sensitive	<= 0.03	Sensitive	<= 0.5	Sensitive	<= 0.06	Sensitive	<= 0.5	Sensitive
6899_5#5	ERR063838	Thailand	37	6B	4422	2	0	0	<= 0.03	Sensitive	<= 0.03	Sensitive	<= 0.5	Sensitive	<= 0.06	Sensitive	<= 0.5	Sensitive
6899_6#14	ERR063871	Thailand	1	19F	4414	13	NEW	47	2	Resistance	2	Resistant	> 2	Resistant	1	Intermediate	1	Intermediate
6899_7#17	ERR063898	Thailand	1	19F	10304	13	NEW	NEW	2	Resistance	2	Resistant	> 2	Resistant	1	Intermediate	1	Intermediate
6899_7#7	ERR063888	Thailand	42	Non-typeable	4390	NEW	18	NEW	0.5	Intermediate	0.25	Sensitive	1	Resistant	0.5	Sensitive	1	Intermediate
6925_1#57	ERR065295	USA	23	6B	1930	11	0	0	<= 0.03	Sensitive	<= 0.03	Sensitive	<= 0.5	Sensitive	<= 0.06	Sensitive	<= 0.5	Sensitive
6925_1#58	ERR065296	USA	60	Non-typeable	448	86	82	162	<= 0.03	Sensitive	<= 0.03	Sensitive	<= 0.5	Sensitive	<= 0.06	Sensitive	<= 0.5	Sensitive
6925_1#64	ERR065302	USA	38	38	393	2	4	0	<= 0.03	Sensitive	<= 0.03	Sensitive	<= 0.5	Sensitive	<= 0.06	Sensitive	<= 0.5	Sensitive
6925_1#67	ERR065305	USA	4	19A	667	0	0	0	<= 0.03	Sensitive	<= 0.03	Sensitive	<= 0.5	Sensitive	<= 0.06	Sensitive	<= 0.5	Sensitive
6925_1#70	ERR065308	USA	3	11A	62	2	6	10	<= 0.03	Sensitive	<= 0.03	Sensitive	<= 0.5	Sensitive	<= 0.06	Sensitive	<= 0.5	Sensitive
6925_2#73	ERR065310	USA	3	11A	62	2	6	0	<= 0.03	Sensitive	<= 0.03	Sensitive	<= 0.5	Sensitive	<= 0.06	Sensitive	<= 0.5	Sensitive
6925_2#77	ERR065314	USA	1	19F	236	13	16	47	2	Resistance	2	Resistant	> 2	Resistant	1	Intermediate	1	Intermediate
6925_2#79	ERR065316	USA	89	6C	1379	2	0	NEW	0.06	Sensitive	<= 0.03	Sensitive	<= 0.5	Sensitive	<= 0.06	Sensitive	<= 0.5	Sensitive
6925_2#81	ERR065318	USA	135	16F	659	9	0	3	<= 0.03	Sensitive	<= 0.03	Sensitive	<= 0.5	Sensitive	<= 0.06	Sensitive	<= 0.5	Sensitive
6925_2#86	ERR065323	USA	4	19A	199	0	29	11	0.12	Intermediate	0.12	Sensitive	<= 0.5	Sensitive	<= 0.06	Sensitive	<= 0.5	Sensitive
6925_2#87	ERR065324	USA	59	35B	558	4	7	7	2	Resistance	4	Resistant	> 2	Resistant	1	Intermediate	1	Intermediate
6925_4#2	ERR063931	Thailand	45	34	1439	0	238	383	0.12	Intermediate	0.06	Sensitive	<= 0.5	Sensitive	<= 0.06	Sensitive	<= 0.5	Sensitive
6925_4#8	ERR063937	Thailand	20	23F	802	17	121	NEW	0.5	Intermediate	0.25	Sensitive	<= 0.5	Sensitive	0.25	Sensitive	<= 0.5	Sensitive
6925_4#9	ERR063938	Thailand	28	Non-typeable	4133	NEW	NEW	NEW	0.25	Intermediate	0.25	Sensitive	<= 0.5	Sensitive	0.25	Sensitive	<= 0.5	Sensitive
6925_6#21	ERR063998	Thailand	320	13	10374	208	0	2	<= 0.03	Sensitive	<= 0.03	Sensitive	<= 0.5	Sensitive	<= 0.06	Sensitive	<= 0.5	Sensitive
6925_7#12	ERR064013	Thailand	69	15A	4965	0	4	2	<= 0.03	Sensitive	<= 0.03	Sensitive	<= 0.5	Sensitive	<= 0.06	Sensitive	<= 0.5	Sensitive
6925_7#15	ERR064016	Thailand	20	23F	802	37	12	29	0.12	Intermediate	0.12	Sensitive	<= 0.5	Sensitive	<= 0.06	Sensitive	<= 0.5	Sensitive
6925_7#20	ERR064021	Thailand	23	6A	5127	13	12	NEW	4	Resistance	2	Resistant	> 2	Resistant	2	Resistant	1	Intermediate
6925_7#3	ERR064004	Thailand	69	15A	3058	0	4	2	<= 0.03	Sensitive	<= 0.03	Sensitive	<= 0.5	Sensitive	<= 0.06	Sensitive	<= 0.5	Sensitive
6925_8#5	ERR064030	Thailand	63	6C	4420	0	6	0	<= 0.03	Sensitive	<= 0.03	Sensitive	<= 0.5	Sensitive	<= 0.06	Sensitive	<= 0.5	Sensitive
6930_8#11	ERR065343	USA	19	22F	433	1	2	2	<= 0.03	Sensitive	<= 0.03	Sensitive	<= 0.5	Sensitive	<= 0.06	Sensitive	<= 0.5	Sensitive
6930_8#12	ERR065344	USA	64	6A	460	23	0	11	0.06	Sensitive	<= 0.03	Sensitive	<= 0.5	Sensitive	<= 0.06	Sensitive	<= 0.5	Sensitive
6930_8#17	ERR065349	USA	75	35B	452	0	0	0	<= 0.03	Sensitive	<= 0.03	Sensitive	<= 0.5	Sensitive	<= 0.06	Sensitive	<= 0.5	Sensitive
6930_8#19	ERR065351	USA	59	35D	558	4	NEW	7	2	Resistance	4	Resistant	> 2	Resistant	1	Intermediate	1	Intermediate
6930_8#21	ERR065353	USA	13	6A	473	NEW	34	44	0.5	Intermediate	0.25	Sensitive	1	Resistant	0.25	Sensitive	<= 0.5	Sensitive
6930_8#22	ERR065354	USA	175	19F	425	2	4	41	<= 0.03	Sensitive	0.06	Sensitive	<= 0.5	Sensitive	<= 0.06	Sensitive	<= 0.5	Sensitive
6930_8#6	ERR065338	USA	19	22F	1337	1	2	2	<= 0.03	Sensitive	<= 0.03	Sensitive	<= 0.5	Sensitive	<= 0.06	Sensitive	<= 0.5	Sensitive
6930_8#9	ERR065341	USA	60	Non-typeable	Undetermined	86	82	162	<= 0.03	Sensitive	<= 0.03	Sensitive	<= 0.5	Sensitive	<= 0.06	Sensitive	<= 0.5	Sensitive
6938_3#35	ERR064065	Thailand	9	14	2108	24	27	466	0.25	Intermediate	0.25	Sensitive	<= 0.5	Sensitive	0.12	Sensitive	<= 0.5	Sensitive
6938_5#10	ERR066185	Thailand	6	9V	156	15	12	18	2	Resistance	2	Resistant	> 2	Resistant	1	Intermediate	1	Intermediate
6938_5#23	ERR066198	Thailand	63	6C	4420	0	6	0	<= 0.03	Sensitive	<= 0.03	Sensitive	<= 0.5	Sensitive	<= 0.06	Sensitive	<= 0.5	Sensitive
6938_5#3	ERR066178	Thailand	47	6B	315	2	53	77	0.12	Intermediate	0.12	Sensitive	<= 0.5	Sensitive	<= 0.06	Sensitive	<= 0.5	Sensitive
6938_5#8	ERR066183	Thailand	45	35F	10391	NEW	0	2	<= 0.03	Sensitive	<= 0.03	Sensitive	<= 0.5	Sensitive	<= 0.06	Sensitive	<= 0.5	Sensitive
6938_6#15	ERR064081	Thailand	186	35B	8150	0	0	187	<= 0.03	Sensitive	<= 0.03	Sensitive	<= 0.5	Sensitive	<= 0.06	Sensitive	<= 0.5	Sensitive
6938_6#4	ERR064070	Thailand	47	6B	315	2	53	NEW	0.12	Intermediate	0.12	Sensitive	<= 0.5	Sensitive	<= 0.06	Sensitive	<= 0.5	Sensitive
6938_7#3	ERR064093	Thailand	1	19F	4414	13	NEW	NEW	2	Resistance	2	Resistant	> 2	Resistant	1	Intermediate	1	Intermediate
6949_1#16	ERR064154	Thailand	47	6A	315	0	53	77	0.12	Intermediate	0.12	Sensitive	<= 0.5	Sensitive	<= 0.06	Sensitive	<= 0.5	Sensitive
6949_1#23	ERR064161	Thailand	134	13	901	0	0	NEW	<= 0.03	Sensitive	<= 0.03	Sensitive	<= 0.5	Sensitive	<= 0.06	Sensitive	<= 0.5	Sensitive
6949_2#2	ERR064164	Thailand	263	6B	10058	2	0	2	<= 0.03	Sensitive	<= 0.03	Sensitive	<= 0.5	Sensitive	<= 0.06	Sensitive	<= 0.5	Sensitive
6949_2#7	ERR064169	Thailand	24	23F	10489	1	278	NEW	0.12	Intermediate	0.06	Sensitive	<= 0.5	Sensitive	<= 0.06	Sensitive	<= 0.5	Sensitive
6949_3#21	ERR064207	Thailand	20	23F	4413	17	121	NEW	0.5	Intermediate	0.25	Sensitive	<= 0.5	Sensitive	0.25	Sensitive	<= 0.5	Sensitive
6949_3#4	ERR064190	Thailand	9	14	63	24	27	28	0.25	Intermediate	<= 0.03	Sensitive	<= 0.5	Sensitive	0.12	Sensitive	<= 0.5	Sensitive
6949_3#5	ERR064191	Thailand	5	23F	172	NEW	1	369	0.25	Intermediate	0.06	Sensitive	<= 0.5	Sensitive	<= 0.06	Sensitive	<= 0.5	Sensitive
6949_3#9	ERR064195	Thailand	25	15B	Undetermined	194	0	NEW	0.06	Sensitive	<= 0.03	Sensitive	<= 0.5	Sensitive	<= 0.06	Sensitive	<= 0.5	Sensitive
6949_4#14	ERR064224	Thailand	45	34	1439	0	238	383	0.12	Intermediate	0.06	Sensitive	<= 0.5	Sensitive	<= 0.06	Sensitive	<= 0.5	Sensitive
6952_4#10	ERR065962	USA	64	6A	460	NEW	0	NEW	0.06	Sensitive	<= 0.03	Sensitive	<= 0.5	Sensitive	<= 0.06	Sensitive	<= 0.5	Sensitive
6952_4#15	ERR065967	USA	64	6A	460	23	0	NEW	0.06	Sensitive	<= 0.03	Sensitive	<= 0.5	Sensitive	<= 0.06	Sensitive	<= 0.5	Sensitive
6952_4#16	ERR065968	USA	36	35F	498	0	0	3	<= 0.03	Sensitive	<= 0.03	Sensitive	<= 0.5	Sensitive	<= 0.06	Sensitive	<= 0.5	Sensitive
6952_4#3	ERR065955	USA	7	23F	627	27	49	52	4	Resistance	8	Resistant	> 2	Resistant	8	Resistant	4	Resistant
6952_4#4	ERR065956	USA	39	14	124	23	26	2	<= 0.03	Sensitive	<= 0.03	Sensitive	<= 0.5	Sensitive	<= 0.06	Sensitive	<= 0.5	Sensitive
6952_4#5	ERR065957	USA	23	6B	1954	NEW	89	56	2	Resistance	1	Resistant	> 2	Resistant	0.5	Sensitive	1	Intermediate
6952_7#10	ERR067969	USA	97	6A	376	42	42	8	2	Resistance	1	Resistant	> 2	Resistant	0.5	Sensitive	1	Intermediate
6952_7#13	ERR067972	USA	3	33F	100	2	0	6	<= 0.03	Sensitive	<= 0.03	Sensitive	<= 0.5	Sensitive	<= 0.06	Sensitive	<= 0.5	Sensitive
6952_7#15	ERR067974	USA	4	15C	199	1	NEW	6	<= 0.03	Sensitive	<= 0.03	Sensitive	<= 0.5	Sensitive	<= 0.06	Sensitive	<= 0.5	Sensitive
6952_7#23	ERR067982	USA	10	19A	276	17	NEW	18	2	Resistance	0.5	Sensitive	> 2	Resistant	1	Intermediate	1	Intermediate
6952_7#4	ERR067963	USA	59	35B	558	4	NEW	7	2	Resistance	4	Resistant	> 2	Resistant	1	Intermediate	1	Intermediate
6952_7#5	ERR067964	USA	64	6A	460	23	0	0	<= 0.03	Sensitive	<= 0.03	Sensitive	<= 0.5	Sensitive	<= 0.06	Sensitive	<= 0.5	Sensitive
6952_7#6	ERR067965	USA	19	22F	433	1	2	2	<= 0.03	Sensitive	<= 0.03	Sensitive	<= 0.5	Sensitive	<= 0.06	Sensitive	<= 0.5	Sensitive
6952_7#7	ERR067966	USA	97	6A	376	42	42	8	2	Resistance	1	Resistant	> 2	Resistant	0.5	Sensitive	1	Intermediate
6972_3#17	ERR067808	Thailand	42	Non-typeable	10332	13	NEW	NEW	2	Resistance	1	Resistant	> 2	Resistant	0.5	Sensitive	1	Intermediate
6972_3#5	ERR067796	Thailand	608	Non-typeable	5126	2	4	NEW	0.12	Intermediate	0.12	Sensitive	<= 0.5	Sensitive	0.12	Sensitive	<= 0.5	Sensitive
6972_3#7	ERR067798	Thailand	20	23F	802	37	12	29	0.12	Intermediate	0.12	Sensitive	<= 0.5	Sensitive	<= 0.06	Sensitive	<= 0.5	Sensitive
6972_4#13	ERR067828	Thailand	38	38	310	2	4	0	<= 0.03	Sensitive	<= 0.03	Sensitive	<= 0.5	Sensitive	<= 0.06	Sensitive	<= 0.5	Sensitive
6972_4#15	ERR067830	Thailand	25	15B	4209	2	0	NEW	0.06	Sensitive	<= 0.03	Sensitive	<= 0.5	Sensitive	<= 0.06	Sensitive	<= 0.5	Sensitive
6972_5#10	ERR067849	Thailand	167	34	4955	0	0	0	<= 0.03	Sensitive	<= 0.03	Sensitive	<= 0.5	Sensitive	<= 0.06	Sensitive	<= 0.5	Sensitive
6972_5#9	ERR067848	Thailand	138	9L	5873	2	44	0	<= 0.03	Sensitive	<= 0.03	Sensitive	<= 0.5	Sensitive	<= 0.06	Sensitive	<= 0.5	Sensitive
6983_2#20	ERR066219	Thailand	45	34	1439	0	238	383	0.12	Intermediate	0.06	Sensitive	<= 0.5	Sensitive	<= 0.06	Sensitive	<= 0.5	Sensitive
6983_2#8	ERR066207	Thailand	63	6C	5109	0	6	0	<= 0.03	Sensitive	<= 0.03	Sensitive	<= 0.5	Sensitive	<= 0.06	Sensitive	<= 0.5	Sensitive
6983_5#22	ERR066293	Thailand	66	Non-typeable	4411	NF	NEW	NEW	NF NF	NA	NF NF	NA		NA	NF NF	NA		NA
6983_5#7	ERR066278	Thailand	73	11A	99	23	4	0	<= 0.03	Sensitive	<= 0.03	Sensitive	<= 0.5	Sensitive	<= 0.06	Sensitive	<= 0.5	Sensitive
6983_6#30	ERR066301	Thailand	123	37	447	11	4	0	<= 0.03	Sensitive	<= 0.03	Sensitive	<= 0.5	Sensitive	<= 0.06	Sensitive	<= 0.5	Sensitive
6983_6#47	ERR066318	Thailand	20	23F	4413	17	121	NEW	0.5	Intermediate	0.25	Sensitive	<= 0.5	Sensitive	0.25	Sensitive	<= 0.5	Sensitive
6983_7#54	ERR066325	Thailand	38	38	310	2	4	0	<= 0.03	Sensitive	<= 0.03	Sensitive	<= 0.5	Sensitive	<= 0.06	Sensitive	<= 0.5	Sensitive
6983_7#64	ERR066335	Thailand	308	22F	1294	0	0	2	<= 0.03	Sensitive	<= 0.03	Sensitive	<= 0.5	Sensitive	<= 0.06	Sensitive	<= 0.5	Sensitive
6983_8#93	ERR066364	Thailand	25	15C	4209	2	0	NEW	0.06	Sensitive	<= 0.03	Sensitive	<= 0.5	Sensitive	<= 0.06	Sensitive	<= 0.5	Sensitive
6999_1#1	ERR069683	USA	36	10A	816	0	0	2	<= 0.03	Sensitive	<= 0.03	Sensitive	<= 0.5	Sensitive	<= 0.06	Sensitive	<= 0.5	Sensitive
6999_1#14	ERR069696	USA	4	19A	199	0	29	11	0.12	Intermediate	0.12	Sensitive	<= 0.5	Sensitive	<= 0.06	Sensitive	<= 0.5	Sensitive
6999_1#16	ERR069698	USA	9	19A	63	79	27	35	0.25	Intermediate	0.25	Sensitive	<= 0.5	Sensitive	0.25	Sensitive	<= 0.5	Sensitive
6999_1#2	ERR069684	USA	4	19A	199	0	29	11	0.12	Intermediate	0.12	Sensitive	<= 0.5	Sensitive	<= 0.06	Sensitive	<= 0.5	Sensitive
6999_1#22	ERR069704	USA	4	15C	199	2	0	2	<= 0.03	Sensitive	<= 0.03	Sensitive	<= 0.5	Sensitive	<= 0.06	Sensitive	<= 0.5	Sensitive
6999_1#23	ERR069705	USA	4	15C	199	2	NEW	2	<= 0.03	Sensitive	<= 0.03	Sensitive	<= 0.5	Sensitive	<= 0.06	Sensitive	<= 0.5	Sensitive
6999_2#11	ERR069716	USA	12	3	180	2	3	2	<= 0.03	Sensitive	<= 0.03	Sensitive	<= 0.5	Sensitive	<= 0.06	Sensitive	<= 0.5	Sensitive
6999_2#14	ERR069719	USA	64	6A	460	23	0	11	0.06	Sensitive	<= 0.03	Sensitive	<= 0.5	Sensitive	<= 0.06	Sensitive	<= 0.5	Sensitive
6999_2#16	ERR069721	USA	64	6A	460	23	0	11	0.06	Sensitive	<= 0.03	Sensitive	<= 0.5	Sensitive	<= 0.06	Sensitive	<= 0.5	Sensitive
6999_2#2	ERR069707	USA	3	11A	62	2	6	0	<= 0.03	Sensitive	<= 0.03	Sensitive	<= 0.5	Sensitive	<= 0.06	Sensitive	<= 0.5	Sensitive
6999_2#22	ERR069727	USA	3	11A	62	2	6	0	<= 0.03	Sensitive	<= 0.03	Sensitive	<= 0.5	Sensitive	<= 0.06	Sensitive	<= 0.5	Sensitive
6999_2#5	ERR069710	USA	13	6A	1876	36	34	44	0.5	Intermediate	0.25	Sensitive	1	Resistant	0.25	Sensitive	<= 0.5	Sensitive
6999_2#6	ERR069711	USA	4	15C	199	2	0	0	<= 0.03	Sensitive	<= 0.03	Sensitive	<= 0.5	Sensitive	<= 0.06	Sensitive	<= 0.5	Sensitive
6999_3#10	ERR069738	USA	19	22F	1901	1	2	2	<= 0.03	Sensitive	<= 0.03	Sensitive	<= 0.5	Sensitive	<= 0.06	Sensitive	<= 0.5	Sensitive
6999_3#13	ERR069741	USA	13	6A	10036	1	4	72	0.25	Intermediate	0.5	Sensitive	1	Resistant	0.25	Sensitive	<= 0.5	Sensitive
6999_3#15	ERR069743	USA	7	23F	629	12	0	57	0.06	Sensitive	0.06	Sensitive	<= 0.5	Sensitive	0.12	Sensitive	<= 0.5	Sensitive
6999_3#2	ERR069730	USA	39	14	124	NEW	26	2	<= 0.03	Sensitive	<= 0.03	Sensitive	<= 0.5	Sensitive	<= 0.06	Sensitive	<= 0.5	Sensitive
6999_3#6	ERR069734	USA	13	6A	1876	36	34	44	0.5	Intermediate	0.25	Sensitive	1	Resistant	0.25	Sensitive	<= 0.5	Sensitive
6999_4#1	ERR069752	USA	3	11A	1913	2	6	10	<= 0.03	Sensitive	<= 0.03	Sensitive	<= 0.5	Sensitive	<= 0.06	Sensitive	<= 0.5	Sensitive
6999_4#11	ERR069762	USA	1	19F	1945	13	16	47	2	Resistance	2	Resistant	> 2	Resistant	1	Intermediate	1	Intermediate
6999_4#12	ERR069763	USA	97	6A	376	42	42	8	2	Resistance	1	Resistant	> 2	Resistant	0.5	Sensitive	1	Intermediate
6999_4#13	ERR069764	USA	601	6A	1939	0	4	0	<= 0.03	Sensitive	<= 0.03	Sensitive	<= 0.5	Sensitive	<= 0.06	Sensitive	<= 0.5	Sensitive
6999_4#17	ERR069768	USA	36	35F	1953	0	0	3	<= 0.03	Sensitive	<= 0.03	Sensitive	<= 0.5	Sensitive	<= 0.06	Sensitive	<= 0.5	Sensitive
6999_4#19	ERR069770	USA	64	6A	460	23	0	11	0.06	Sensitive	<= 0.03	Sensitive	<= 0.5	Sensitive	<= 0.06	Sensitive	<= 0.5	Sensitive
6999_4#7	ERR069758	USA	4	7C	199	0	0	0	<= 0.03	Sensitive	<= 0.03	Sensitive	<= 0.5	Sensitive	<= 0.06	Sensitive	<= 0.5	Sensitive
6999_4#8	ERR069759	USA	13	6A	690	1	4	72	0.25	Intermediate	0.5	Sensitive	1	Resistant	0.25	Sensitive	<= 0.5	Sensitive
6999_5#1	ERR069775	USA	38	38	393	2	4	0	<= 0.03	Sensitive	<= 0.03	Sensitive	<= 0.5	Sensitive	<= 0.06	Sensitive	<= 0.5	Sensitive
6999_5#10	ERR069784	USA	13	6A	473	36	34	44	0.5	Intermediate	0.25	Sensitive	1	Resistant	0.25	Sensitive	<= 0.5	Sensitive
6999_5#11	ERR069785	USA	16	23F	81	15	12	18	2	Resistance	2	Resistant	> 2	Resistant	1	Intermediate	1	Intermediate
6999_5#15	ERR069789	USA	3	33F	100	2	0	321	<= 0.03	Sensitive	<= 0.03	Sensitive	<= 0.5	Sensitive	<= 0.06	Sensitive	<= 0.5	Sensitive
6999_5#16	ERR069790	USA	7	23F	36	0	0	2	<= 0.03	Sensitive	<= 0.03	Sensitive	<= 0.5	Sensitive	<= 0.06	Sensitive	<= 0.5	Sensitive
6999_5#17	ERR069791	USA	1	19F	236	13	16	47	2	Resistance	2	Resistant	> 2	Resistant	1	Intermediate	1	Intermediate
6999_5#19	ERR069793	USA	1	19F	236	13	NEW	47	2	Resistance	2	Resistant	> 2	Resistant	1	Intermediate	1	Intermediate
6999_5#20	ERR069794	USA	4	19A	1936	25	16	85	2	Resistance	2	Resistant	> 2	Resistant	1	Intermediate	1	Intermediate
6999_5#21	ERR069795	USA	4	15B	199	2	0	0	<= 0.03	Sensitive	<= 0.03	Sensitive	<= 0.5	Sensitive	<= 0.06	Sensitive	<= 0.5	Sensitive
6999_5#6	ERR069780	USA	7	23A	436	12	0	6	<= 0.03	Sensitive	<= 0.03	Sensitive	<= 0.5	Sensitive	<= 0.06	Sensitive	<= 0.5	Sensitive
6999_5#9	ERR069783	USA	19	22F	Undetermined	1	2	2	<= 0.03	Sensitive	<= 0.03	Sensitive	<= 0.5	Sensitive	<= 0.06	Sensitive	<= 0.5	Sensitive
6999_6#1	ERR069798	USA	24	6B	138	0	0	0	<= 0.03	Sensitive	<= 0.03	Sensitive	<= 0.5	Sensitive	<= 0.06	Sensitive	<= 0.5	Sensitive
6999_6#15	ERR069812	USA	64	6A	460	23	0	11	0.06	Sensitive	<= 0.03	Sensitive	<= 0.5	Sensitive	<= 0.06	Sensitive	<= 0.5	Sensitive
6999_6#16	ERR069813	USA	23	6B	146	23	0	0	<= 0.03	Sensitive	<= 0.03	Sensitive	<= 0.5	Sensitive	<= 0.06	Sensitive	<= 0.5	Sensitive
6999_6#17	ERR069814	USA	3	18C	496	0	0	0	<= 0.03	Sensitive	<= 0.03	Sensitive	<= 0.5	Sensitive	<= 0.06	Sensitive	<= 0.5	Sensitive
6999_6#20	ERR069817	USA	4	19A	199	0	29	11	0.12	Intermediate	0.12	Sensitive	<= 0.5	Sensitive	<= 0.06	Sensitive	<= 0.5	Sensitive
6999_6#22	ERR069819	USA	23	6B	Undetermined	23	0	0	<= 0.03	Sensitive	<= 0.03	Sensitive	<= 0.5	Sensitive	<= 0.06	Sensitive	<= 0.5	Sensitive
6999_7#1	ERR069821	USA	16	23F	81	15	12	18	2	Resistance	2	Resistant	> 2	Resistant	1	Intermediate	1	Intermediate
6999_7#14	ERR069834	USA	59	35B	558	4	7	7	2	Resistance	4	Resistant	> 2	Resistant	1	Intermediate	1	Intermediate
6999_7#15	ERR069835	USA	64	6A	460	23	0	11	0.06	Sensitive	<= 0.03	Sensitive	<= 0.5	Sensitive	<= 0.06	Sensitive	<= 0.5	Sensitive
6999_7#16	ERR069836	USA	19	22F	433	1	2	2	<= 0.03	Sensitive	<= 0.03	Sensitive	<= 0.5	Sensitive	<= 0.06	Sensitive	<= 0.5	Sensitive
6999_7#17	ERR069837	USA	3	11A	1913	2	6	10	<= 0.03	Sensitive	<= 0.03	Sensitive	<= 0.5	Sensitive	<= 0.06	Sensitive	<= 0.5	Sensitive
6999_7#23	ERR069843	USA	1	19F	320	13	11	16	4	Resistance	8	Resistant	> 2	Resistant	2	Resistant	2	Resistant
6999_7#3	ERR069823	USA	64	6A	460	23	0	11	0.06	Sensitive	<= 0.03	Sensitive	<= 0.5	Sensitive	<= 0.06	Sensitive	<= 0.5	Sensitive
7001_1#10	ERR067992	USA	59	35B	558	4	7	7	2	Resistance	4	Resistant	> 2	Resistant	1	Intermediate	1	Intermediate
7001_1#14	ERR067996	USA	19	22F	433	1	2	2	<= 0.03	Sensitive	<= 0.03	Sensitive	<= 0.5	Sensitive	<= 0.06	Sensitive	<= 0.5	Sensitive
7001_1#15	ERR067997	USA	111	6C	1390	2	0	2	<= 0.03	Sensitive	<= 0.03	Sensitive	<= 0.5	Sensitive	<= 0.06	Sensitive	<= 0.5	Sensitive
7001_1#17	ERR067999	USA	1	19F	236	13	16	47	2	Resistance	2	Resistant	> 2	Resistant	1	Intermediate	1	Intermediate
7001_1#18	ERR068000	USA	3	11A	62	2	6	0	<= 0.03	Sensitive	<= 0.03	Sensitive	<= 0.5	Sensitive	<= 0.06	Sensitive	<= 0.5	Sensitive
7001_1#19	ERR068001	USA	13	6A	1928	36	34	44	0.5	Intermediate	0.25	Sensitive	1	Resistant	0.25	Sensitive	<= 0.5	Sensitive
7001_1#2	ERR067984	USA	4	19A	199	NEW	29	11	0.25	Intermediate	0.12	Sensitive	<= 0.5	Sensitive	0.12	Sensitive	<= 0.5	Sensitive
7001_1#20	ERR068002	USA	59	35B	558	4	7	7	2	Resistance	4	Resistant	> 2	Resistant	1	Intermediate	1	Intermediate
7001_1#22	ERR068004	USA	13	6A	1927	36	34	44	0.5	Intermediate	0.25	Sensitive	1	Resistant	0.25	Sensitive	<= 0.5	Sensitive
7001_1#23	ERR068005	USA	13	6B	690	1	4	72	0.25	Intermediate	0.5	Sensitive	1	Resistant	0.25	Sensitive	<= 0.5	Sensitive
7001_1#5	ERR067987	USA	19	22F	1337	1	2	2	<= 0.03	Sensitive	<= 0.03	Sensitive	<= 0.5	Sensitive	<= 0.06	Sensitive	<= 0.5	Sensitive
7001_2#10	ERR068015	USA	7	23B	439	0	0	0	<= 0.03	Sensitive	<= 0.03	Sensitive	<= 0.5	Sensitive	<= 0.06	Sensitive	<= 0.5	Sensitive
7001_2#11	ERR068016	USA	45	34	547	0	0	2	<= 0.03	Sensitive	<= 0.03	Sensitive	<= 0.5	Sensitive	<= 0.06	Sensitive	<= 0.5	Sensitive
7001_2#16	ERR068021	USA	3	33F	100	2	0	6	<= 0.03	Sensitive	<= 0.03	Sensitive	<= 0.5	Sensitive	<= 0.06	Sensitive	<= 0.5	Sensitive
7001_2#17	ERR068022	USA	75	35B	452	0	0	0	<= 0.03	Sensitive	<= 0.03	Sensitive	<= 0.5	Sensitive	<= 0.06	Sensitive	<= 0.5	Sensitive
7001_2#21	ERR068026	USA	9	15A	63	24	27	28	0.25	Intermediate	<= 0.03	Sensitive	<= 0.5	Sensitive	0.12	Sensitive	<= 0.5	Sensitive
7001_2#23	ERR068028	USA	9	15A	63	24	27	28	0.25	Intermediate	<= 0.03	Sensitive	<= 0.5	Sensitive	0.12	Sensitive	<= 0.5	Sensitive
7001_2#5	ERR068010	USA	6	15B	162	1	0	0	<= 0.03	Sensitive	<= 0.03	Sensitive	<= 0.5	Sensitive	<= 0.06	Sensitive	<= 0.5	Sensitive
7001_2#7	ERR068012	USA	36	10A	816	0	0	2	<= 0.03	Sensitive	<= 0.03	Sensitive	<= 0.5	Sensitive	<= 0.06	Sensitive	<= 0.5	Sensitive
7001_3#10	ERR068038	USA	4	15C	199	2	0	2	<= 0.03	Sensitive	<= 0.03	Sensitive	<= 0.5	Sensitive	<= 0.06	Sensitive	<= 0.5	Sensitive
7001_3#11	ERR068039	USA	38	38	393	2	4	4	<= 0.03	Sensitive	<= 0.03	Sensitive	<= 0.5	Sensitive	<= 0.06	Sensitive	<= 0.5	Sensitive
7001_3#12	ERR068040	USA	3	11A	1913	2	6	10	<= 0.03	Sensitive	<= 0.03	Sensitive	<= 0.5	Sensitive	<= 0.06	Sensitive	<= 0.5	Sensitive
7001_3#18	ERR068046	USA	3	11A	62	2	6	10	<= 0.03	Sensitive	<= 0.03	Sensitive	<= 0.5	Sensitive	<= 0.06	Sensitive	<= 0.5	Sensitive
7001_3#4	ERR068032	USA	9	15A	63	24	27	28	0.25	Intermediate	<= 0.03	Sensitive	<= 0.5	Sensitive	0.12	Sensitive	<= 0.5	Sensitive
7001_3#5	ERR068033	USA	59	35B	558	4	7	7	2	Resistance	4	Resistant	> 2	Resistant	1	Intermediate	1	Intermediate
7001_3#9	ERR068037	USA	19	22F	433	1	2	2	<= 0.03	Sensitive	<= 0.03	Sensitive	<= 0.5	Sensitive	<= 0.06	Sensitive	<= 0.5	Sensitive
7004_5#10	ERR067873	Thailand	10	19A	5227	17	15	22	0.5	Intermediate	0.12	Sensitive	<= 0.5	Sensitive	0.12	Sensitive	<= 0.5	Sensitive
7004_5#20	ERR067883	Thailand	244	6C	10364	2	44	NEW	0.06	Sensitive	<= 0.03	Sensitive	<= 0.5	Sensitive	<= 0.06	Sensitive	<= 0.5	Sensitive
7004_6#47	ERR067910	Thailand	215	22F	6709	0	4	375	0.06	Sensitive	<= 0.03	Sensitive	<= 0.5	Sensitive	0.12	Sensitive	<= 0.5	Sensitive
7004_7#49	ERR067912	Thailand	28	Non-typeable	4133	0	16	NEW	0.12	Intermediate	0.12	Sensitive	<= 0.5	Sensitive	<= 0.06	Sensitive	<= 0.5	Sensitive
7004_7#50	ERR067913	Thailand	1	19F	236	13	16	36	2	Resistance	2	Resistant	> 2	Resistant	1	Intermediate	1	Intermediate
7011_4#11	ERR069621	Thailand	47	6B	315	2	53	77	0.12	Intermediate	0.12	Sensitive	<= 0.5	Sensitive	<= 0.06	Sensitive	<= 0.5	Sensitive
7011_4#22	ERR069632	Thailand	1	19F	4414	13	NEW	47	2	Resistance	2	Resistant	> 2	Resistant	1	Intermediate	1	Intermediate
7011_5#21	ERR069655	Thailand	28	14	4395	NEW	1	369	0.25	Intermediate	0.06	Sensitive	<= 0.5	Sensitive	<= 0.06	Sensitive	<= 0.5	Sensitive
7011_5#7	ERR069641	Thailand	406	Non-typeable	10387	23	0	3	<= 0.03	Sensitive	<= 0.03	Sensitive	<= 0.5	Sensitive	<= 0.06	Sensitive	<= 0.5	Sensitive
7038_4#18	ERR084172	Thailand	37	6B	6703	2	4	2	<= 0.03	Sensitive	<= 0.03	Sensitive	<= 0.5	Sensitive	<= 0.06	Sensitive	<= 0.5	Sensitive
7038_4#21	ERR084175	Thailand	66	Non-typeable	4136	NF	NEW	85	NF NF	NA	NF NF	NA		NA	NF NF	NA		NA
7038_4#9	ERR084163	Thailand	30	10B	10551	2	0	0	<= 0.03	Sensitive	<= 0.03	Sensitive	<= 0.5	Sensitive	<= 0.06	Sensitive	<= 0.5	Sensitive
7038_5#12	ERR084190	Thailand	47	6B	10398	2	53	77	0.12	Intermediate	0.12	Sensitive	<= 0.5	Sensitive	<= 0.06	Sensitive	<= 0.5	Sensitive
7038_5#15	ERR084193	Thailand	106	23A	2572	1	0	2	<= 0.03	Sensitive	<= 0.03	Sensitive	<= 0.5	Sensitive	<= 0.06	Sensitive	<= 0.5	Sensitive
7038_5#5	ERR084183	Thailand	45	34	1439	0	238	383	0.12	Intermediate	0.06	Sensitive	<= 0.5	Sensitive	<= 0.06	Sensitive	<= 0.5	Sensitive
7038_6#18	ERR084220	Thailand	9	14	2108	24	27	466	0.25	Intermediate	0.25	Sensitive	<= 0.5	Sensitive	0.12	Sensitive	<= 0.5	Sensitive
7038_6#21	ERR084223	Thailand	45	34	1439	0	238	383	0.12	Intermediate	0.06	Sensitive	<= 0.5	Sensitive	<= 0.06	Sensitive	<= 0.5	Sensitive
7038_6#9	ERR084211	Thailand	10	19A	1701	17	15	22	0.5	Intermediate	0.12	Sensitive	<= 0.5	Sensitive	0.12	Sensitive	<= 0.5	Sensitive
7038_7#21	ERR084247	Thailand	91	40	10367	1	0	23	<= 0.03	Sensitive	<= 0.03	Sensitive	<= 0.5	Sensitive	<= 0.06	Sensitive	<= 0.5	Sensitive
7038_8#28	ERR084254	Thailand	20	23F	4413	17	121	NEW	0.5	Intermediate	0.25	Sensitive	<= 0.5	Sensitive	0.25	Sensitive	<= 0.5	Sensitive
7038_8#30	ERR084256	Thailand	20	23F	4413	17	121	NEW	0.5	Intermediate	0.25	Sensitive	<= 0.5	Sensitive	0.25	Sensitive	<= 0.5	Sensitive
7054_4#20	ERR072193	Thailand	63	6C	4420	0	6	0	<= 0.03	Sensitive	<= 0.03	Sensitive	<= 0.5	Sensitive	<= 0.06	Sensitive	<= 0.5	Sensitive
7092_6#10	ERR084308	Thailand	1	19F	4414	13	NEW	47	2	Resistance	2	Resistant	> 2	Resistant	1	Intermediate	1	Intermediate
7092_6#18	ERR084316	Thailand	134	13	901	0	0	NEW	<= 0.03	Sensitive	<= 0.03	Sensitive	<= 0.5	Sensitive	<= 0.06	Sensitive	<= 0.5	Sensitive
7553_4#10	ERR124226	USA	32	9N	405	23	0	0	<= 0.03	Sensitive	<= 0.03	Sensitive	<= 0.5	Sensitive	<= 0.06	Sensitive	<= 0.5	Sensitive
7553_4#13	ERR124229	USA	4	15C	199	2	0	NEW	0.06	Sensitive	0.06	Sensitive	<= 0.5	Sensitive	<= 0.06	Sensitive	<= 0.5	Sensitive
7553_4#15	ERR124231	USA	64	6A	460	23	0	11	0.06	Sensitive	<= 0.03	Sensitive	<= 0.5	Sensitive	<= 0.06	Sensitive	<= 0.5	Sensitive
7553_4#17	ERR124233	USA	1	19A	Undetermined	13	11	16	4	Resistance	8	Resistant	> 2	Resistant	2	Resistant	2	Resistant
7553_4#2	ERR124218	USA	49	17F	392	11	0	0	<= 0.03	Sensitive	<= 0.03	Sensitive	<= 0.5	Sensitive	<= 0.06	Sensitive	<= 0.5	Sensitive
7553_4#22	ERR124238	USA	7	23B	Undetermined	0	0	0	<= 0.03	Sensitive	<= 0.03	Sensitive	<= 0.5	Sensitive	<= 0.06	Sensitive	<= 0.5	Sensitive
7553_4#23	ERR124239	USA	9	15A	Undetermined	24	27	28	0.25	Intermediate	<= 0.03	Sensitive	<= 0.5	Sensitive	0.12	Sensitive	<= 0.5	Sensitive
7553_4#24	ERR124240	USA	3	11A	Undetermined	2	6	0	<= 0.03	Sensitive	<= 0.03	Sensitive	<= 0.5	Sensitive	<= 0.06	Sensitive	<= 0.5	Sensitive
7553_4#25	ERR124241	USA	59	35B	558	4	7	7	2	Resistance	4	Resistant	> 2	Resistant	1	Intermediate	1	Intermediate
7553_4#28	ERR124244	USA	48	15B	346	20	18	NEW	0.5	Intermediate	0.25	Sensitive	<= 0.5	Sensitive	0.25	Sensitive	<= 0.5	Sensitive
7553_4#3	ERR124219	USA	7	23B	Undetermined	2	NEW	120	<= 0.03	Sensitive	<= 0.03	Sensitive	<= 0.5	Sensitive	<= 0.06	Sensitive	<= 0.5	Sensitive
7553_4#30	ERR124246	USA	3	11A	62	2	6	0	<= 0.03	Sensitive	<= 0.03	Sensitive	<= 0.5	Sensitive	<= 0.06	Sensitive	<= 0.5	Sensitive
7553_4#34	ERR124250	USA	59	35B	Undetermined	4	NEW	7	2	Resistance	4	Resistant	> 2	Resistant	1	Intermediate	1	Intermediate
7553_4#36	ERR124252	USA	10	17F	2355	79	26	194	0.06	Sensitive	0.06	Sensitive	<= 0.5	Sensitive	0.12	Sensitive	<= 0.5	Sensitive
7553_4#37	ERR124253	USA	89	6C	1379	2	0	6	<= 0.03	Sensitive	<= 0.03	Sensitive	<= 0.5	Sensitive	<= 0.06	Sensitive	<= 0.5	Sensitive
7553_4#41	ERR124257	USA	3	33F	2705	2	0	6	<= 0.03	Sensitive	<= 0.03	Sensitive	<= 0.5	Sensitive	<= 0.06	Sensitive	<= 0.5	Sensitive
7553_4#47	ERR124263	USA	4	15C	199	2	0	12	<= 0.03	Sensitive	<= 0.03	Sensitive	<= 0.5	Sensitive	<= 0.06	Sensitive	<= 0.5	Sensitive
7553_4#9	ERR124225	USA	4	15C	Undetermined	2	0	NEW	<= 0.03	Sensitive	<= 0.03	Sensitive	<= 0.5	Sensitive	<= 0.06	Sensitive	<= 0.5	Sensitive
7553_5#51	ERR124267	USA	4	15B	Undetermined	2	0	NEW	0.06	Sensitive	<= 0.03	Sensitive	1	Resistant	0.12	Sensitive	<= 0.5	Sensitive
7553_5#52	ERR124268	USA	3	11A	62	2	6	0	<= 0.03	Sensitive	<= 0.03	Sensitive	<= 0.5	Sensitive	<= 0.06	Sensitive	<= 0.5	Sensitive
7553_5#54	ERR124270	USA	4	19A	Undetermined	0	29	11	0.12	Intermediate	0.12	Sensitive	<= 0.5	Sensitive	<= 0.06	Sensitive	<= 0.5	Sensitive
7553_5#57	ERR124273	USA	59	35B	558	4	7	7	2	Resistance	4	Resistant	> 2	Resistant	1	Intermediate	1	Intermediate
7553_5#58	ERR124274	USA	9	15A	1915	67	27	35	0.5	Intermediate	0.25	Sensitive	<= 0.5	Sensitive	0.25	Sensitive	<= 0.5	Sensitive
7553_5#60	ERR124276	USA	15	7F	Undetermined	NEW	NEW	2	<= 0.03	Sensitive	<= 0.03	Sensitive	<= 0.5	Sensitive	<= 0.06	Sensitive	<= 0.5	Sensitive
7553_5#66	ERR124282	USA	36	35F	498	0	0	3	<= 0.03	Sensitive	<= 0.03	Sensitive	<= 0.5	Sensitive	<= 0.06	Sensitive	<= 0.5	Sensitive
7553_5#67	ERR124283	USA	9	15A	63	24	27	28	0.25	Intermediate	<= 0.03	Sensitive	<= 0.5	Sensitive	0.12	Sensitive	<= 0.5	Sensitive
7553_5#70	ERR124286	USA	132	15B	3280	7	8	9	0.25	Intermediate	0.5	Sensitive	<= 0.5	Sensitive	0.12	Sensitive	<= 0.5	Sensitive
7553_5#71	ERR124287	USA	7	23A	10323	2	0	0	<= 0.03	Sensitive	<= 0.03	Sensitive	<= 0.5	Sensitive	<= 0.06	Sensitive	<= 0.5	Sensitive
7553_5#72	ERR124288	USA	132	15C	3280	7	8	9	0.25	Intermediate	0.5	Sensitive	<= 0.5	Sensitive	0.12	Sensitive	<= 0.5	Sensitive
7553_5#73	ERR124289	USA	135	16F	Undetermined	9	0	3	<= 0.03	Sensitive	<= 0.03	Sensitive	<= 0.5	Sensitive	<= 0.06	Sensitive	<= 0.5	Sensitive
7553_5#75	ERR124291	USA	3	11A	Undetermined	2	6	0	<= 0.03	Sensitive	<= 0.03	Sensitive	<= 0.5	Sensitive	<= 0.06	Sensitive	<= 0.5	Sensitive
7553_5#78	ERR124294	USA	132	15C	3280	7	8	9	0.25	Intermediate	0.5	Sensitive	<= 0.5	Sensitive	0.12	Sensitive	<= 0.5	Sensitive
7553_5#79	ERR124295	USA	4	19A	1673	0	29	11	0.12	Intermediate	0.12	Sensitive	<= 0.5	Sensitive	<= 0.06	Sensitive	<= 0.5	Sensitive
7553_5#84	ERR124300	USA	9	15A	63	24	27	28	0.25	Intermediate	<= 0.03	Sensitive	<= 0.5	Sensitive	0.12	Sensitive	<= 0.5	Sensitive
7553_5#93	ERR124309	USA	135	16F	659	9	0	3	<= 0.03	Sensitive	<= 0.03	Sensitive	<= 0.5	Sensitive	<= 0.06	Sensitive	<= 0.5	Sensitive
7553_6#3	ERR124315	USA	4	19A	199	0	29	11	0.12	Intermediate	0.12	Sensitive	<= 0.5	Sensitive	<= 0.06	Sensitive	<= 0.5	Sensitive
7553_6#4	ERR124316	USA	59	35B	558	4	7	7	2	Resistance	4	Resistant	> 2	Resistant	1	Intermediate	1	Intermediate
7553_6#5	ERR124317	USA	111	6C	1390	2	0	2	<= 0.03	Sensitive	<= 0.03	Sensitive	<= 0.5	Sensitive	<= 0.06	Sensitive	<= 0.5	Sensitive
7553_6#6	ERR124318	USA	19	22F	433	1	2	12	<= 0.03	Sensitive	<= 0.03	Sensitive	<= 0.5	Sensitive	0.12	Sensitive	<= 0.5	Sensitive
7622_2#1	ERR129025	USA	4	19A	1756	0	29	11	0.12	Intermediate	0.12	Sensitive	<= 0.5	Sensitive	<= 0.06	Sensitive	<= 0.5	Sensitive
7622_2#20	ERR129044	USA	29	6C	1692	2	6	0	<= 0.03	Sensitive	<= 0.03	Sensitive	<= 0.5	Sensitive	<= 0.06	Sensitive	<= 0.5	Sensitive
7622_2#22	ERR129046	USA	4	15B	199	1	0	0	<= 0.03	Sensitive	<= 0.03	Sensitive	<= 0.5	Sensitive	<= 0.06	Sensitive	<= 0.5	Sensitive
7622_2#28	ERR129052	USA	7	23B	36	2	NEW	120	<= 0.03	Sensitive	<= 0.03	Sensitive	<= 0.5	Sensitive	<= 0.06	Sensitive	<= 0.5	Sensitive
7622_2#36	ERR129060	USA	9	15A	63	24	27	28	0.25	Intermediate	<= 0.03	Sensitive	<= 0.5	Sensitive	0.12	Sensitive	<= 0.5	Sensitive
7622_2#37	ERR129061	USA	9	15A	63	24	27	28	0.25	Intermediate	<= 0.03	Sensitive	<= 0.5	Sensitive	0.12	Sensitive	<= 0.5	Sensitive
7622_2#41	ERR129065	USA	7	23A	439	12	0	NEW	<= 0.03	Sensitive	<= 0.03	Sensitive	<= 0.5	Sensitive	<= 0.06	Sensitive	<= 0.5	Sensitive
7622_3#50	ERR129074	USA	59	35B	558	4	7	7	2	Resistance	4	Resistant	> 2	Resistant	1	Intermediate	1	Intermediate
7622_3#57	ERR129081	USA	4	15B	199	2	0	12	<= 0.03	Sensitive	<= 0.03	Sensitive	<= 0.5	Sensitive	<= 0.06	Sensitive	<= 0.5	Sensitive
7622_3#58	ERR129082	USA	7	23A	190	2	0	6	<= 0.03	Sensitive	<= 0.03	Sensitive	<= 0.5	Sensitive	<= 0.06	Sensitive	<= 0.5	Sensitive
7622_3#59	ERR129083	USA	27	19A	695	8	0	11	0.12	Intermediate	0.06	Sensitive	<= 0.5	Sensitive	<= 0.06	Sensitive	<= 0.5	Sensitive
7622_3#69	ERR129093	USA	3	11A	62	2	6	0	<= 0.03	Sensitive	<= 0.03	Sensitive	<= 0.5	Sensitive	<= 0.06	Sensitive	<= 0.5	Sensitive
7622_3#70	ERR129094	USA	18	19F	43	0	0	88	<= 0.03	Sensitive	<= 0.03	Sensitive	<= 0.5	Sensitive	<= 0.06	Sensitive	<= 0.5	Sensitive
7622_3#71	ERR129095	USA	18	19F	43	0	0	88	<= 0.03	Sensitive	<= 0.03	Sensitive	<= 0.5	Sensitive	<= 0.06	Sensitive	<= 0.5	Sensitive
7622_3#87	ERR129111	USA	89	6C	1379	2	0	3	<= 0.03	Sensitive	<= 0.03	Sensitive	<= 0.5	Sensitive	<= 0.06	Sensitive	<= 0.5	Sensitive
7622_3#88	ERR129112	USA	4	19A	199	0	NEW	11	0.12	Intermediate	0.12	Sensitive	<= 0.5	Sensitive	<= 0.06	Sensitive	<= 0.5	Sensitive
7622_3#93	ERR129117	USA	5	23A	338	0	1	1	0.25	Intermediate	0.06	Sensitive	<= 0.5	Sensitive	0.12	Sensitive	<= 0.5	Sensitive
7622_4#1	ERR129121	USA	4	15B	199	1	0	6	<= 0.03	Sensitive	<= 0.03	Sensitive	<= 0.5	Sensitive	<= 0.06	Sensitive	<= 0.5	Sensitive
7622_4#2	ERR129122	USA	7	23B	439	0	0	0	<= 0.03	Sensitive	<= 0.03	Sensitive	<= 0.5	Sensitive	<= 0.06	Sensitive	<= 0.5	Sensitive
7622_4#20	ERR129140	USA	4	19A	199	0	29	11	0.12	Intermediate	0.12	Sensitive	<= 0.5	Sensitive	<= 0.06	Sensitive	<= 0.5	Sensitive
7622_4#27	ERR129147	USA	7	23B	439	0	0	0	<= 0.03	Sensitive	<= 0.03	Sensitive	<= 0.5	Sensitive	<= 0.06	Sensitive	<= 0.5	Sensitive
7622_4#28	ERR129148	USA	59	35B	558	4	7	7	2	Resistance	4	Resistant	> 2	Resistant	1	Intermediate	1	Intermediate
7622_4#33	ERR129153	USA	4	19A	199	0	29	11	0.12	Intermediate	0.12	Sensitive	<= 0.5	Sensitive	<= 0.06	Sensitive	<= 0.5	Sensitive
7622_4#35	ERR129155	USA	7	23B	439	0	0	0	<= 0.03	Sensitive	<= 0.03	Sensitive	<= 0.5	Sensitive	<= 0.06	Sensitive	<= 0.5	Sensitive
7622_4#37	ERR129157	USA	5	23A	338	0	1	1	0.25	Intermediate	0.06	Sensitive	<= 0.5	Sensitive	0.12	Sensitive	<= 0.5	Sensitive
7622_4#38	ERR129158	USA	36	10A	816	0	0	2	<= 0.03	Sensitive	<= 0.03	Sensitive	<= 0.5	Sensitive	<= 0.06	Sensitive	<= 0.5	Sensitive
7622_4#42	ERR129162	USA	16	9N	66	1	0	0	<= 0.03	Sensitive	<= 0.03	Sensitive	<= 0.5	Sensitive	<= 0.06	Sensitive	<= 0.5	Sensitive
7622_4#43	ERR129163	USA	59	35B	558	4	7	7	2	Resistance	4	Resistant	> 2	Resistant	1	Intermediate	1	Intermediate
7622_4#44	ERR129164	USA	36	10A	816	0	0	2	<= 0.03	Sensitive	<= 0.03	Sensitive	<= 0.5	Sensitive	<= 0.06	Sensitive	<= 0.5	Sensitive
7622_4#47	ERR129167	USA	5	23A	338	0	1	1	0.25	Intermediate	0.06	Sensitive	<= 0.5	Sensitive	0.12	Sensitive	<= 0.5	Sensitive
7622_4#48	ERR129168	USA	24	6C	138	0	0	3	<= 0.03	Sensitive	<= 0.03	Sensitive	<= 0.5	Sensitive	<= 0.06	Sensitive	<= 0.5	Sensitive
7622_4#5	ERR129125	USA	4	15C	199	1	0	6	<= 0.03	Sensitive	<= 0.03	Sensitive	<= 0.5	Sensitive	<= 0.06	Sensitive	<= 0.5	Sensitive
7622_4#8	ERR129128	USA	97	6A	Undetermined	42	42	8	2	Resistance	1	Resistant	> 2	Resistant	0.5	Sensitive	1	Intermediate
7622_4#9	ERR129129	USA	4	15B	Undetermined	2	NEW	2	<= 0.03	Sensitive	<= 0.03	Sensitive	<= 0.5	Sensitive	<= 0.06	Sensitive	<= 0.5	Sensitive
7622_5#49	ERR129169	USA	111	6C	1390	2	0	2	<= 0.03	Sensitive	<= 0.03	Sensitive	<= 0.5	Sensitive	<= 0.06	Sensitive	<= 0.5	Sensitive
7622_5#51	ERR129171	USA	7	23B	36	2	0	120	<= 0.03	Sensitive	<= 0.03	Sensitive	<= 0.5	Sensitive	<= 0.06	Sensitive	<= 0.5	Sensitive
7622_5#53	ERR129173	USA	59	35B	Undetermined	4	7	7	2	Resistance	4	Resistant	> 2	Resistant	1	Intermediate	1	Intermediate
7622_5#54	ERR129174	USA	4	15C	Undetermined	1	0	6	<= 0.03	Sensitive	<= 0.03	Sensitive	<= 0.5	Sensitive	<= 0.06	Sensitive	<= 0.5	Sensitive
7622_5#55	ERR129175	USA	4	15C	199	2	0	12	<= 0.03	Sensitive	<= 0.03	Sensitive	<= 0.5	Sensitive	<= 0.06	Sensitive	<= 0.5	Sensitive
7622_5#58	ERR129178	USA	3	11A	62	2	6	0	<= 0.03	Sensitive	<= 0.03	Sensitive	<= 0.5	Sensitive	<= 0.06	Sensitive	<= 0.5	Sensitive
7622_5#62	ERR129182	USA	6	15C	3275	1	0	0	<= 0.03	Sensitive	<= 0.03	Sensitive	<= 0.5	Sensitive	<= 0.06	Sensitive	<= 0.5	Sensitive
7622_5#63	ERR129183	USA	4	19A	667	0	0	0	<= 0.03	Sensitive	<= 0.03	Sensitive	<= 0.5	Sensitive	<= 0.06	Sensitive	<= 0.5	Sensitive
7622_5#72	ERR129192	USA	7	23B	1448	12	0	0	<= 0.03	Sensitive	<= 0.03	Sensitive	<= 0.5	Sensitive	<= 0.06	Sensitive	<= 0.5	Sensitive
7622_5#74	ERR129194	USA	29	6C	1692	2	6	0	<= 0.03	Sensitive	<= 0.03	Sensitive	<= 0.5	Sensitive	<= 0.06	Sensitive	<= 0.5	Sensitive
7622_5#75	ERR129195	USA	6	19A	Undetermined	0	12	11	0.12	Intermediate	0.12	Sensitive	<= 0.5	Sensitive	<= 0.06	Sensitive	<= 0.5	Sensitive
7622_5#76	ERR129196	USA	6	15C	162	1	0	0	<= 0.03	Sensitive	<= 0.03	Sensitive	<= 0.5	Sensitive	<= 0.06	Sensitive	<= 0.5	Sensitive
7622_5#78	ERR129198	USA	9	15A	63	24	27	28	0.25	Intermediate	<= 0.03	Sensitive	<= 0.5	Sensitive	0.12	Sensitive	<= 0.5	Sensitive
7622_5#80	ERR129200	USA	59	35B	Undetermined	4	7	7	2	Resistance	4	Resistant	> 2	Resistant	1	Intermediate	1	Intermediate
7622_5#81	ERR129201	USA	35	10A	97	0	40	2	<= 0.03	Sensitive	<= 0.03	Sensitive	<= 0.5	Sensitive	<= 0.06	Sensitive	<= 0.5	Sensitive
7622_5#83	ERR129203	USA	111	6C	1390	2	0	2	<= 0.03	Sensitive	<= 0.03	Sensitive	<= 0.5	Sensitive	<= 0.06	Sensitive	<= 0.5	Sensitive
7622_5#84	ERR129204	USA	19	22F	433	1	2	2	<= 0.03	Sensitive	<= 0.03	Sensitive	<= 0.5	Sensitive	<= 0.06	Sensitive	<= 0.5	Sensitive
7622_5#94	ERR129214	USA	3	11A	62	2	6	10	<= 0.03	Sensitive	<= 0.03	Sensitive	<= 0.5	Sensitive	<= 0.06	Sensitive	<= 0.5	Sensitive
9716_7#12	ERR311075	Malawi	13	6A	2285	0	4	3	<= 0.03	Sensitive	<= 0.03	Sensitive	<= 0.5	Sensitive	<= 0.06	Sensitive	<= 0.5	Sensitive
9716_7#14	ERR311077	Malawi	17	19A	2062	NEW	13	19	0.25	Intermediate	0.25	Sensitive	<= 0.5	Sensitive	0.12	Sensitive	<= 0.5	Sensitive
9716_7#17	ERR311080	Malawi	13	6A	9575	0	0	3	<= 0.03	Sensitive	<= 0.03	Sensitive	<= 0.5	Sensitive	<= 0.06	Sensitive	<= 0.5	Sensitive
9716_7#22	ERR311085	Malawi	13	6A	2285	0	4	3	<= 0.03	Sensitive	<= 0.03	Sensitive	<= 0.5	Sensitive	<= 0.06	Sensitive	<= 0.5	Sensitive
9716_7#3	ERR311066	Malawi	20	23F	802	37	4	NEW	<= 0.03	Sensitive	<= 0.03	Sensitive	<= 0.5	Sensitive	<= 0.06	Sensitive	<= 0.5	Sensitive
9716_7#30	ERR311093	Malawi	33	16F	9568	1	0	28	0.06	Sensitive	<= 0.03	Sensitive	<= 0.5	Sensitive	0.12	Sensitive	<= 0.5	Sensitive
9716_7#31	ERR311094	Malawi	202	19F	9444	0	0	12	<= 0.03	Sensitive	<= 0.03	Sensitive	<= 0.5	Sensitive	<= 0.06	Sensitive	<= 0.5	Sensitive
9716_7#34	ERR311097	Malawi	161	19B	9449	0	4	0	<= 0.03	Sensitive	<= 0.03	Sensitive	<= 0.5	Sensitive	<= 0.06	Sensitive	<= 0.5	Sensitive
9716_7#35	ERR311098	Malawi	379	6B	9446	0	0	0	<= 0.03	Sensitive	<= 0.03	Sensitive	<= 0.5	Sensitive	<= 0.06	Sensitive	<= 0.5	Sensitive
9716_7#36	ERR311099	Malawi	116	23A	5080	0	2	0	<= 0.03	Sensitive	<= 0.03	Sensitive	<= 0.5	Sensitive	<= 0.06	Sensitive	<= 0.5	Sensitive
9716_7#43	ERR311106	Malawi	20	23F	12842	37	4	NEW	<= 0.03	Sensitive	<= 0.03	Sensitive	<= 0.5	Sensitive	<= 0.06	Sensitive	<= 0.5	Sensitive
9716_7#44	ERR311107	Malawi	5	35B	172	7	1	455	0.25	Intermediate	0.06	Sensitive	<= 0.5	Sensitive	0.12	Sensitive	<= 0.5	Sensitive
9716_7#47	ERR311110	Malawi	26	9L	989	12	4	3	<= 0.03	Sensitive	<= 0.03	Sensitive	<= 0.5	Sensitive	<= 0.06	Sensitive	<= 0.5	Sensitive
9716_7#48	ERR311111	Malawi	2	1	217	2	44	0	<= 0.03	Sensitive	<= 0.03	Sensitive	<= 0.5	Sensitive	<= 0.06	Sensitive	<= 0.5	Sensitive
9716_7#56	ERR311119	Malawi	40	22A	5266	0	4	3	<= 0.03	Sensitive	<= 0.03	Sensitive	<= 0.5	Sensitive	<= 0.06	Sensitive	<= 0.5	Sensitive
9716_7#57	ERR311120	Malawi	2	1	217	2	44	0	<= 0.03	Sensitive	<= 0.03	Sensitive	<= 0.5	Sensitive	<= 0.06	Sensitive	<= 0.5	Sensitive
9716_7#60	ERR311123	Malawi	9	14	63	24	27	28	0.25	Intermediate	<= 0.03	Sensitive	<= 0.5	Sensitive	0.12	Sensitive	<= 0.5	Sensitive
9716_7#71	ERR311134	Malawi	8	5	289	23	0	268	0.06	Sensitive	<= 0.03	Sensitive	<= 0.5	Sensitive	0.12	Sensitive	<= 0.5	Sensitive
9716_7#8	ERR311071	Malawi	20	23F	9530	NEW	15	22	0.25	Intermediate	0.12	Sensitive	<= 0.5	Sensitive	0.12	Sensitive	<= 0.5	Sensitive
9716_7#85	ERR311148	Malawi	13	6A	9506	0	0	3	<= 0.03	Sensitive	<= 0.03	Sensitive	<= 0.5	Sensitive	<= 0.06	Sensitive	<= 0.5	Sensitive
9716_7#87	ERR311150	Malawi	20	23F	802	37	4	NEW	<= 0.03	Sensitive	<= 0.03	Sensitive	<= 0.5	Sensitive	<= 0.06	Sensitive	<= 0.5	Sensitive
9716_7#9	ERR311072	Malawi	54	9V	5778	1	0	0	<= 0.03	Sensitive	<= 0.03	Sensitive	<= 0.5	Sensitive	<= 0.06	Sensitive	<= 0.5	Sensitive
9789_3#36	ERR316698	Malawi	40	18C	9470	0	4	NEW	<= 0.03	Sensitive	0.06	Sensitive	<= 0.5	Sensitive	0.12	Sensitive	<= 0.5	Sensitive
9789_3#39	ERR316701	Malawi	65	13	4370	NEW	176	NEW	0.12	Intermediate	0.06	Sensitive	<= 0.5	Sensitive	<= 0.06	Sensitive	<= 0.5	Sensitive
9789_3#46	ERR316708	Malawi	114	16F	5326	12	4	0	<= 0.03	Sensitive	<= 0.03	Sensitive	<= 0.5	Sensitive	<= 0.06	Sensitive	<= 0.5	Sensitive
9789_3#47	ERR316709	Malawi	30	10B	7055	2	0	0	<= 0.03	Sensitive	<= 0.03	Sensitive	<= 0.5	Sensitive	<= 0.06	Sensitive	<= 0.5	Sensitive
9789_3#49	ERR316711	Malawi	190	6A	9549	2	176	NEW	0.06	Sensitive	0.12	Sensitive	<= 0.5	Sensitive	0.12	Sensitive	<= 0.5	Sensitive
9789_3#51	ERR316713	Malawi	20	23F	9530	NEW	15	22	0.25	Intermediate	0.12	Sensitive	<= 0.5	Sensitive	0.12	Sensitive	<= 0.5	Sensitive
9789_3#52	ERR316714	Malawi	53	19A	847	111	0	2	<= 0.03	Sensitive	<= 0.03	Sensitive	<= 0.5	Sensitive	<= 0.06	Sensitive	<= 0.5	Sensitive
9789_3#54	ERR316716	Malawi	13	6A	2285	0	4	3	<= 0.03	Sensitive	<= 0.03	Sensitive	<= 0.5	Sensitive	<= 0.06	Sensitive	<= 0.5	Sensitive
9789_3#57	ERR316719	Malawi	10	3	700	17	15	22	0.5	Intermediate	0.12	Sensitive	<= 0.5	Sensitive	0.12	Sensitive	<= 0.5	Sensitive
9789_3#61	ERR316723	Malawi	33	16F	11770	1	0	28	0.06	Sensitive	<= 0.03	Sensitive	<= 0.5	Sensitive	0.12	Sensitive	<= 0.5	Sensitive
9789_3#62	ERR316724	Malawi	145	10A	5483	0	6	NEW	0.06	Sensitive	<= 0.03	Sensitive	<= 0.5	Sensitive	<= 0.06	Sensitive	<= 0.5	Sensitive
9789_3#65	ERR316727	Malawi	22	15A	9518	0	2	3	<= 0.03	Sensitive	<= 0.03	Sensitive	<= 0.5	Sensitive	<= 0.06	Sensitive	<= 0.5	Sensitive
9789_3#69	ERR316731	Malawi	86	4	2213	0	0	0	<= 0.03	Sensitive	<= 0.03	Sensitive	<= 0.5	Sensitive	<= 0.06	Sensitive	<= 0.5	Sensitive
9789_3#74	ERR316736	Malawi	33	16F	11770	1	0	28	0.06	Sensitive	<= 0.03	Sensitive	<= 0.5	Sensitive	0.12	Sensitive	<= 0.5	Sensitive
9789_3#80	ERR316742	Malawi	65	13	2053	NEW	176	NEW	0.12	Intermediate	0.12	Sensitive	<= 0.5	Sensitive	0.12	Sensitive	<= 0.5	Sensitive
9789_3#83	ERR316745	Malawi	102	23B	9566	NF	4	3	NF NF	NA	NF NF	NA		NA	NF NF	NA		NA
9789_3#87	ERR316749	Malawi	227	6B	11759	NEW	NEW	NEW	0.25	Intermediate	0.12	Sensitive	<= 0.5	Sensitive	0.12	Sensitive	<= 0.5	Sensitive
9789_3#91	ERR316753	Malawi	5	35B	172	7	1	453	0.25	Intermediate	0.12	Sensitive	<= 0.5	Sensitive	0.12	Sensitive	<= 0.5	Sensitive
9789_4#13	ERR316766	Malawi	60	Non-typeable	3265	86	NEW	0	<= 0.03	Sensitive	<= 0.03	Sensitive	<= 0.5	Sensitive	<= 0.06	Sensitive	<= 0.5	Sensitive
9789_4#14	ERR316767	Malawi	60	Non-typeable	3265	86	NEW	0	<= 0.03	Sensitive	<= 0.03	Sensitive	<= 0.5	Sensitive	<= 0.06	Sensitive	<= 0.5	Sensitive
9789_4#32	ERR316785	Malawi	68	18C	9484	49	4	2	<= 0.03	Sensitive	<= 0.03	Sensitive	<= 0.5	Sensitive	<= 0.06	Sensitive	<= 0.5	Sensitive
9789_4#39	ERR316792	Malawi	9	14	9468	0	27	418	0.06	Sensitive	0.06	Sensitive	<= 0.5	Sensitive	<= 0.06	Sensitive	<= 0.5	Sensitive
9789_4#45	ERR316798	Malawi	53	19A	847	111	0	2	<= 0.03	Sensitive	<= 0.03	Sensitive	<= 0.5	Sensitive	<= 0.06	Sensitive	<= 0.5	Sensitive
9789_4#48	ERR316801	Malawi	68	18C	9484	49	4	2	<= 0.03	Sensitive	<= 0.03	Sensitive	<= 0.5	Sensitive	<= 0.06	Sensitive	<= 0.5	Sensitive
9789_4#56	ERR316809	Malawi	9	14	63	24	27	28	0.25	Intermediate	<= 0.03	Sensitive	<= 0.5	Sensitive	0.12	Sensitive	<= 0.5	Sensitive
9789_4#64	ERR316817	Malawi	20	23F	12845	37	272	NEW	0.12	Intermediate	0.06	Sensitive	<= 0.5	Sensitive	0.12	Sensitive	<= 0.5	Sensitive
9789_4#69	ERR316822	Malawi	33	16F	11770	1	0	28	0.06	Sensitive	<= 0.03	Sensitive	<= 0.5	Sensitive	0.12	Sensitive	<= 0.5	Sensitive
9789_4#79	ERR316832	Malawi	21	19F	6095	NEW	NEW	NEW	0.25	Intermediate	0.12	Sensitive	<= 0.5	Sensitive	0.12	Sensitive	<= 0.5	Sensitive
9789_4#88	ERR316841	Malawi	8	5	7050	23	0	453	0.06	Sensitive	<= 0.03	Sensitive	<= 0.5	Sensitive	<= 0.06	Sensitive	<= 0.5	Sensitive
9789_4#89	ERR316842	Malawi	40	22A	9459	12	4	3	<= 0.03	Sensitive	<= 0.03	Sensitive	<= 0.5	Sensitive	<= 0.06	Sensitive	<= 0.5	Sensitive
9789_4#91	ERR316844	Malawi	30	10B	9475	2	0	NEW	<= 0.03	Sensitive	<= 0.03	Sensitive	<= 0.5	Sensitive	<= 0.06	Sensitive	<= 0.5	Sensitive
9789_5#15	ERR316859	Malawi	5	35B	361	7	1	455	0.25	Intermediate	0.06	Sensitive	<= 0.5	Sensitive	0.12	Sensitive	<= 0.5	Sensitive
9789_5#17	ERR316861	Malawi	30	10B	7055	2	0	0	<= 0.03	Sensitive	<= 0.03	Sensitive	<= 0.5	Sensitive	<= 0.06	Sensitive	<= 0.5	Sensitive
9789_5#20	ERR316864	Malawi	2	1	217	2	44	0	<= 0.03	Sensitive	<= 0.03	Sensitive	<= 0.5	Sensitive	<= 0.06	Sensitive	<= 0.5	Sensitive
9789_5#26	ERR316870	Malawi	22	9V	11778	1	2	0	<= 0.03	Sensitive	<= 0.03	Sensitive	<= 0.5	Sensitive	<= 0.06	Sensitive	<= 0.5	Sensitive
9789_5#34	ERR316878	Malawi	216	15C	9553	12	0	0	<= 0.03	Sensitive	<= 0.03	Sensitive	<= 0.5	Sensitive	<= 0.06	Sensitive	<= 0.5	Sensitive
9789_5#40	ERR316884	Malawi	217	34	9524	1	0	0	<= 0.03	Sensitive	<= 0.03	Sensitive	<= 0.5	Sensitive	<= 0.06	Sensitive	<= 0.5	Sensitive
9789_5#46	ERR316890	Malawi	192	19F	9545	NEW	NEW	NEW	0.12	Intermediate	0.06	Sensitive	<= 0.5	Sensitive	0.12	Sensitive	<= 0.5	Sensitive
9789_5#5	ERR316849	Malawi	61	18A	9537	0	0	0	<= 0.03	Sensitive	<= 0.03	Sensitive	<= 0.5	Sensitive	<= 0.06	Sensitive	<= 0.5	Sensitive
9789_5#57	ERR316901	Malawi	34	34	9546	2	2	0	<= 0.03	Sensitive	<= 0.03	Sensitive	<= 0.5	Sensitive	<= 0.06	Sensitive	<= 0.5	Sensitive
9789_5#6	ERR316850	Malawi	34	34	9546	2	2	0	<= 0.03	Sensitive	<= 0.03	Sensitive	<= 0.5	Sensitive	<= 0.06	Sensitive	<= 0.5	Sensitive
9789_5#60	ERR316904	Malawi	68	18C	9484	49	4	2	<= 0.03	Sensitive	<= 0.03	Sensitive	<= 0.5	Sensitive	<= 0.06	Sensitive	<= 0.5	Sensitive
9789_5#61	ERR316905	Malawi	33	16F	11770	1	0	28	0.06	Sensitive	<= 0.03	Sensitive	<= 0.5	Sensitive	0.12	Sensitive	<= 0.5	Sensitive
9789_5#65	ERR316909	Malawi	33	16F	9568	1	0	28	0.06	Sensitive	<= 0.03	Sensitive	<= 0.5	Sensitive	0.12	Sensitive	<= 0.5	Sensitive
9789_5#66	ERR316910	Malawi	181	6B	4368	2	0	456	0.12	Intermediate	0.06	Sensitive	<= 0.5	Sensitive	0.12	Sensitive	<= 0.5	Sensitive
9789_5#67	ERR316911	Malawi	145	10A	5483	0	6	NEW	0.06	Sensitive	<= 0.03	Sensitive	<= 0.5	Sensitive	<= 0.06	Sensitive	<= 0.5	Sensitive
9789_5#73	ERR316917	Malawi	161	19B	9570	0	4	3	<= 0.03	Sensitive	<= 0.03	Sensitive	<= 0.5	Sensitive	<= 0.06	Sensitive	<= 0.5	Sensitive
9789_5#74	ERR316918	Malawi	223	6A	7063	222	151	29	0.25	Intermediate	0.12	Sensitive	<= 0.5	Sensitive	<= 0.06	Sensitive	<= 0.5	Sensitive
9789_5#75	ERR316919	Malawi	184	20	9552	208	4	3	<= 0.03	Sensitive	<= 0.03	Sensitive	<= 0.5	Sensitive	<= 0.06	Sensitive	<= 0.5	Sensitive
9789_5#76	ERR316920	Malawi	11	11A	9517	2	2	2	<= 0.03	Sensitive	<= 0.03	Sensitive	<= 0.5	Sensitive	<= 0.06	Sensitive	<= 0.5	Sensitive
9789_5#83	ERR316927	Malawi	20	23F	9530	NEW	15	22	0.25	Intermediate	0.12	Sensitive	<= 0.5	Sensitive	0.12	Sensitive	<= 0.5	Sensitive

## Sheet: 2. Pneumococcal genome QUAST
Table 2a: Quality control analysis (QUAST) of the 1000 randomly sampled global pneumococcal genomes
Assembly	# contigs (>= 0 bp)	# contigs (>= 1000 bp)	# contigs (>= 5000 bp)	# contigs (>= 10000 bp)	# contigs (>= 25000 bp)	# contigs (>= 50000 bp)	Total length (>= 0 bp)	Total length (>= 1000 bp)	Total length (>= 5000 bp)	Total length (>= 10000 bp)	Total length (>= 25000 bp)	Total length (>= 50000 bp)	# contigs	Largest contig	Total length	Reference length	GC (%)	Reference GC (%)	N50	NG50	N75	NG75	L50	LG50	L75	LG75	# misassemblies	# misassembled contigs	Misassembled contigs length	# local misassemblies	# scaffold gap ext. mis.	# scaffold gap loc. mis.	# unaligned mis. contigs	# unaligned contigs	Unaligned length	Genome fraction (%)	Duplication ratio	# N's per 100 kbp	# mismatches per 100 kbp	# indels per 100 kbp	Largest alignment	Total aligned length	NA50	NGA50	NA75	NGA75	LA50	LGA50	LA75
6731_1_20	2060	264	74	56	30	9	3026110	2436571	2056575	1930779	1479279	698014	553	137668	2637309	2038615	39.39	39.72	33723	38522	7669	23151	25	17	62	33	73	41	1483758	66	0	4	4	439 + 32 part	689573	90.781	1.052	2275.8	936.36	29.83	72001	1880693	12124	18431	-	8944	54	35	-
6259_6_9	433	311	144	59	7	0	2118499	2046743	1608335	984077	217024	0	387	47395	2100621	2038615	39.85	39.72	9521	9723	5435	5680	66	63	138	130	47	42	395467	69	0	0	14	67 + 76 part	425267	80.845	1.017	1.43	1430.11	38.65	28835	1661694	6128	6316	1338	1842	93	88	254
12290_3_64	324	53	31	29	22	18	2238644	2125682	2080832	2065596	1911182	1770159	101	177670	2157119	2038615	39.51	39.72	96703	96956	64648	65289	9	8	16	15	55	21	1605096	82	0	22	3	44 + 25 part	308457	89.194	1.017	534.09	1003.07	40.59	108784	1830144	31406	34322	14065	15366	19	18	46
9789_3_83	302	253	150	66	5	1	2035972	2009076	1729647	1119499	198091	71434	278	71434	2026712	2038615	39.6	39.72	11697	11697	6525	6460	57	57	115	117	33	29	386375	59	0	1	8	2 + 49 part	169693	89.978	1.012	11.89	974.92	32.33	65179	1846847	9122	9122	4542	4480	68	68	144
6949_4_14	266	135	65	51	21	11	2379734	2306242	2164609	2055290	1554360	1201412	208	337929	2356424	2038615	39.75	39.72	50189	75143	20038	27239	11	8	31	21	92	31	1604353	71	0	2	2	137 + 29 part	432095	90.223	1.046	349.39	959.93	32.19	86383	1910532	15899	18285	5524	9760	43	34	104
6259_5_3	211	179	110	69	17	2	2045027	2024573	1835480	1544954	679318	136066	200	80127	2040364	2038615	39.61	39.72	20152	20152	10447	10447	33	33	68	68	40	31	597069	82	0	1	7	14 + 50 part	199981	89.197	1.012	1.76	1067.93	33.55	48096	1827192	13499	13579	5502	5554	42	41	100
6871_1_11	147	136	89	65	25	6	2080721	2073883	1951645	1777088	1061123	367927	143	77916	2079135	2038615	39.58	39.72	29555	29614	17699	18104	25	24	48	47	37	25	782104	61	0	0	4	14 + 34 part	213291	90.32	1.013	1.97	977.09	34.27	67812	1857881	19423	20103	8193	8831	34	33	76
6569_7_5	142	110	66	50	25	11	2076186	2055932	1938127	1822778	1403740	880814	133	149268	2072784	2038615	39.49	39.72	43605	43605	20626	21554	15	15	32	31	30	18	844785	58	4	276	3	8 + 29 part	167427	88.453	1.057	4266	840.78	32	90252	1809683	22724	24155	8276	8841	25	24	62
9716_7_44	142	113	81	66	25	10	2110056	2094642	2017269	1910150	1244121	706566	124	102588	2102713	2038615	39.62	39.72	34506	34541	18372	18826	19	18	41	39	42	30	860157	70	0	0	3	6 + 40 part	281418	88.748	1.007	0.05	948.03	34.32	72421	1814301	18701	19690	8882	10004	32	30	71
9789_3_69	141	80	56	47	27	15	2100634	2066321	2020066	1956885	1592657	1192966	114	153709	2089824	2038615	39.59	39.72	61487	63885	26361	27294	13	12	27	25	34	20	1124270	66	0	0	2	46 + 24 part	236354	90.558	1.004	6.27	935.63	37.27	105167	1848806	28359	29186	14843	15363	23	22	47
6630_1_3	140	122	85	63	29	9	2137215	2127061	2026526	1850192	1306752	620950	132	135391	2133987	2038615	39.5	39.72	32343	33711	17551	19484	21	20	43	39	54	35	1117456	61	0	0	3	16 + 43 part	312974	88.258	1.012	11.72	935.34	31.29	75491	1811380	15108	17695	6638	8221	37	34	90
6714_7_20	140	111	69	50	17	8	2000471	1986020	1871067	1733450	1203358	861489	122	182548	1993964	2038615	39.79	39.72	37780	37780	16836	14149	12	12	32	34	48	22	1149854	56	0	0	1	2 + 28 part	144482	90.058	1.007	2.41	937.34	31.7	82198	1843547	18298	18176	9604	8888	32	33	70
9789_3_49	138	111	79	59	28	14	2194737	2177448	2094012	1948558	1429491	937053	130	93992	2191279	2038615	39.5	39.72	40249	46320	19698	22242	18	16	38	33	43	31	1099278	82	0	0	3	19 + 47 part	365679	88.942	1.007	0.23	1105.68	38.55	82604	1819363	18099	19870	6798	8777	32	28	80
6630_1_9	127	114	86	64	28	5	2093168	2085744	2003826	1838327	1245708	392144	121	137316	2090578	2038615	39.65	39.72	33505	33505	18048	19216	21	21	43	41	41	29	994020	58	0	0	2	6 + 33 part	228010	90.89	1.005	16.89	917.76	32.22	56736	1857074	18340	19437	8777	9412	36	34	78
6630_2_24	120	107	82	60	25	12	2080079	2072887	1995262	1849436	1258278	819947	113	88105	2077469	2038615	39.6	39.72	33074	33997	17603	18181	18	17	40	38	48	32	1076437	58	1	1	1	2 + 31 part	212541	90.704	1.009	20.41	945.16	36.4	59010	1855723	18258	18265	8785	9411	34	33	74
7553_4_9	118	110	85	68	s	4	2045365	2040232	1967659	1852159	1194767	317044	117	92144	2044951	2038615	39.51	39.72	30133	30133	19453	19453	23	23	45	45	26	22	612215	54	0	0	5	1 + 35 part	179251	90.783	1.008	0	903.44	39.34	81552	1859520	20220	20303	10955	10955	31	30	63
7011_4_11	110	98	79	64	35	10	2206040	2198041	2136725	2023905	1525757	696889	107	126576	2204888	2038615	39.43	39.72	34124	40159	22514	24187	20	18	41	36	44	30	1154866	79	0	0	6	10 + 42 part	347603	90.287	1.009	7.08	947.25	34.34	119115	1847717	18979	21303	7315	10890	34	30	77
6512_1_18	108	89	66	42	21	13	1982507	1972334	1907535	1730199	1424754	1134122	96	238685	1977831	2038615	39.8	39.72	65691	65691	19477	16174	11	11	24	27	46	18	1144105	45	2	65	1	4 + 19 part	118585	88.773	1.027	1468.53	816.2	30.06	71669	1826333	20196	18991	10135	9373	28	30	63
7038_5_15	108	83	48	43	30	14	2190000	2177068	2095671	2066017	1840979	1246448	95	202456	2185682	2038615	39.47	39.72	59508	61284	35067	37986	12	11	24	21	63	29	1655507	76	0	0	3	37 + 25 part	305432	90.094	1.024	233.57	959.72	32.5	74733	1866756	24441	27668	10047	13036	29	26	61
9789_3_74	108	78	61	49	28	11	2151421	2135244	2100387	2017330	1656209	1062581	93	141918	2145549	2038615	39.69	39.72	48851	59300	28296	30213	12	11	27	24	44	22	1094094	75	0	0	4	8 + 30 part	242623	91.908	1.016	1.17	983.05	38	136698	1894143	29785	30342	11992	14854	23	21	52
7011_5_7	107	103	79	63	28	7	2126792	2124870	2059695	1941078	1343400	585170	104	143987	2125397	2038615	39.7	39.72	32588	35612	20879	21666	19	18	40	37	60	33	1166532	68	0	2	4	10 + 49 part	326832	87.268	1.011	4.14	1196.02	37.21	94697	1793855	18230	19081	8087	8833	37	35	81
7553_5_58	106	86	64	51	24	14	2107030	2093304	2041129	1940493	1495034	1097317	102	178005	2105265	2038615	39.55	39.72	50692	51511	22419	23746	14	13	28	26	44	27	1378536	65	0	1	1	24 + 28 part	269328	89.44	1.007	1	961.64	46.89	139876	1826628	26282	27503	10315	11772	23	22	54
6972_4_13	105	97	78	64	34	9	2185999	2181675	2134212	2030664	1525962	640845	100	112121	2183914	2038615	39.52	39.72	35893	37637	20751	22685	20	18	40	35	43	32	1049536	67	0	1	4	4 + 32 part	307114	91.033	1.011	6.59	877.08	30.61	84050	1867273	19516	20300	8117	10401	35	31	77
7011_5_21	104	94	70	57	33	12	2149080	2143106	2083306	1996758	1592028	817836	99	88142	2147163	2038615	39.56	39.72	44260	44888	24983	27116	18	17	34	31	58	35	1420176	86	0	0	3	18 + 39 part	282679	90.539	1.01	1.02	949.49	33.37	54734	1852178	21025	22197	8919	11310	32	30	70
9716_7_36	104	90	69	56	30	13	2097428	2089124	2028346	1930872	1503852	871244	98	107885	2094977	2038615	39.61	39.72	46788	46788	22592	22733	17	17	33	32	49	28	1136510	62	0	0	1	3 + 27 part	243876	90.082	1.008	0	991.06	34.14	70574	1841532	20931	21796	10169	10956	32	31	67
6630_4_15	102	86	58	48	29	11	2052752	2044445	1963105	1892890	1585897	898483	94	162679	2049744	2038615	39.76	39.72	46779	46779	26950	32171	14	14	28	27	40	21	1112981	65	0	4	2	5 + 25 part	187838	90.451	1.01	50.3	933.16	34.06	103492	1855714	24342	24342	12209	12303	25	25	55
6470_3_2	101	91	74	59	28	12	2163644	2157780	2109115	1998972	1485886	889352	97	109499	2161985	2038615	39.65	39.72	40509	44725	23390	24928	17	15	34	30	73	35	1472015	94	0	0	7	6 + 48 part	436011	83.435	1.015	0.97	1473.61	46.97	65955	1718605	12844	15697	3855	6641	43	38	107
6470_4_22	101	86	67	52	25	12	2095624	2085044	2032898	1916599	1428987	952832	98	154552	2094354	2038615	39.6	39.72	44904	45489	22242	22593	15	14	32	30	43	22	1100881	63	0	0	3	16 + 27 part	238093	90.242	1.009	1.43	960.76	41.31	77927	1850586	22331	22445	10392	11441	29	28	62
7553_5_54	99	87	62	50	26	10	2092783	2084686	2021353	1929689	1522455	927106	97	188825	2091961	2038615	39.58	39.72	45057	48515	24902	24946	13	12	28	27	41	29	1286724	55	0	0	3	11 + 27 part	217778	91.144	1.009	0.29	938.34	39.77	134179	1866077	26391	27923	11908	12015	22	21	52
7622_4_8	98	85	70	58	36	9	2085438	2077134	2030690	1944424	1549973	605820	95	79793	2084060	2038615	39.59	39.72	36155	37440	24785	25319	20	19	37	36	42	28	1037031	69	0	0	4	4 + 30 part	208255	91.323	1.008	3.55	988.76	36.69	79482	1868534	22457	23926	11706	12521	28	27	58
6630_4_13	97	85	63	53	25	10	2109378	2102620	2036264	1965072	1470883	938365	91	184534	2106941	2038615	39.67	39.72	44127	45152	23669	24704	13	12	30	28	79	36	1579734	74	0	1	7	2 + 43 part	417664	82.038	1.01	15.14	1411.17	44.01	70766	1679589	14325	16040	3602	4759	39	37	106
6805_7_5	97	81	60	47	26	13	2172409	2161520	2121691	2029799	1659606	1159307	93	224094	2170767	2038615	39.67	39.72	53929	54510	30272	33131	12	11	25	22	67	26	1284951	68	1	1	6	12 + 38 part	342214	88.606	1.012	22.11	1088.78	37.76	78753	1822977	21071	22132	8277	10351	31	28	70
7622_4_48	97	90	69	54	27	11	2099223	2094479	2036757	1935212	1490926	937521	96	186855	2098807	2038615	39.58	39.72	41586	44475	23010	24241	14	13	31	29	49	26	1138699	69	1	0	2	3 + 33 part	252127	89.624	1.011	5	925.19	35.3	68241	1839371	22548	23447	9792	10130	29	28	67
6512_2_11	95	92	79	60	29	12	2134003	2132073	2093634	1950350	1418347	792053	95	92166	2134003	2038615	39.68	39.72	39356	40056	21145	23063	19	18	37	34	62	36	1276983	88	0	0	5	10 + 49 part	419064	83.557	1.007	0	1482.49	46.55	89238	1707560	15619	16481	5293	6529	39	36	95
7622_2_22	95	83	63	51	25	10	2087455	2079071	2027828	1941899	1535646	954860	94	148059	2086960	2038615	39.47	39.72	48974	48974	23854	25692	12	12	27	25	35	24	1097134	65	0	0	2	8 + 32 part	221642	91.037	1.005	0	877.75	37.39	118817	1859623	24315	26328	11388	12014	21	20	51
7622_5_76	95	67	41	35	24	15	2175718	2159118	2093611	2045753	1838176	1496062	85	265915	2171696	2038615	39.56	39.72	76738	77757	40110	48526	9	8	18	16	46	17	1354598	73	0	3	1	40 + 21 part	297205	91.225	1.008	76.21	974.98	34.95	127036	1866203	31367	32955	17448	18415	22	20	45
6512_3_9	94	89	72	59	26	9	2065287	2062602	2013987	1907926	1326857	716797	91	188885	2064186	2038615	39.52	39.72	35189	37451	21079	21312	17	16	36	35	46	25	960591	77	0	0	2	2 + 39 part	189731	90.848	1.012	0.58	932.22	40.01	97870	1866134	20253	20253	10179	10765	29	29	64
7622_4_47	94	81	64	52	29	16	2105538	2097174	2045629	1958030	1554614	1089168	89	108700	2103342	2038615	39.58	39.72	51339	53798	24056	26647	16	15	30	29	46	27	1202164	71	0	0	2	11 + 31 part	270520	89.429	1.005	0.05	954.24	37.57	68353	1827437	24056	24104	10085	11168	26	25	60
6805_4_2	93	82	62	52	29	14	2222332	2215625	2158846	2089125	1713757	1221378	89	204375	2220764	2038615	39.49	39.72	56594	58151	25695	31213	13	11	28	23	66	33	1443891	82	0	0	2	10 + 27 part	346078	90.408	1.017	8.42	983.19	35.65	106322	1865547	20007	21526	6975	11227	31	27	74
7553_4_15	93	82	69	54	32	11	2112251	2105398	2076484	1970958	1581314	795646	91	100627	2111474	2038615	39.55	39.72	43034	44243	24331	28488	17	16	33	30	34	27	1051650	63	0	0	3	7 + 29 part	193809	93.332	1.008	0.19	888.96	43.15	87568	1908113	28441	28959	13251	15374	23	22	50
7622_4_35	93	84	68	53	32	11	2063242	2057353	2020641	1917496	1569429	792074	91	110335	2062586	2038615	39.56	39.72	42227	42227	26158	27895	17	17	32	31	36	21	977604	45	0	0	2	3 + 28 part	173273	92.141	1.006	0.1	817.45	34.5	74579	1883917	27826	27826	11962	12013	24	24	51
6949_3_5	92	80	62	53	28	15	2202840	2195611	2151827	2082040	1647889	1169415	86	142267	2200488	2038615	39.44	39.72	51787	52633	24956	33111	14	13	29	25	63	33	1503142	70	0	0	2	11 + 36 part	353819	89.428	1.013	0.59	957.22	34.06	67277	1841685	21238	21940	7956	10674	31	28	73
7553_4_24	92	80	62	52	25	9	2001705	1993938	1949715	1872956	1387768	830178	89	135213	2000558	2038615	39.68	39.72	45248	40861	22782	22718	13	14	30	31	43	23	1106070	57	0	0	1	1 + 26 part	139411	90.338	1.011	0.4	950.94	42.35	77221	1854226	23288	22782	13214	11939	28	29	55
6714_8_23	91	69	51	41	26	12	2064647	2053057	1999880	1937875	1681126	1111356	76	177618	2058647	2038615	39.59	39.72	53840	53840	36692	37388	11	11	23	22	65	29	1504380	66	0	0	1	2 + 30 part	252424	87.822	1.009	1.8	1154.68	35.75	78425	1796478	22084	22245	8284	9061	28	27	62
7038_5_12	91	77	62	53	32	14	2200417	2191896	2156163	2086711	1773281	1134261	86	176350	2198731	2038615	39.43	39.72	55009	56566	31004	34719	14	12	28	24	45	27	1189054	81	0	0	2	5 + 32 part	352409	90.021	1.006	0.5	946.06	33.24	72731	1840467	22859	25080	9281	11768	29	26	67
7553_4_23	91	83	61	49	25	12	2063477	2058953	2004200	1918329	1510226	1059186	88	196796	2062450	2038615	39.54	39.72	51836	51836	24074	24393	12	12	27	26	51	28	1382992	60	0	0	2	2 + 25 part	212696	89.485	1.014	0.53	966.15	53.61	150606	1845475	22915	22915	10216	11049	25	25	57
6938_5_3	90	82	66	52	31	15	2195266	2189660	2151649	2051122	1703559	1116138	89	145395	2194923	2038615	39.45	39.72	54863	55017	28973	35010	15	14	29	26	54	32	1346979	75	0	0	3	4 + 32 part	343111	90.156	1.008	1.23	939.04	33.52	119115	1843209	23038	24546	8221	11759	29	26	68
6999_4_13	90	85	64	50	29	11	2089006	2085908	2040466	1938757	1581834	911632	88	208230	2088242	2038615	39.63	39.72	46015	46015	25340	28805	14	14	29	27	65	34	1299630	68	0	0	3	9 + 32 part	237538	89.756	1.011	0.67	911.59	35.52	78762	1844802	20724	21081	9583	10528	31	30	67
6470_6_7	89	82	69	55	29	11	2121524	2116723	2088611	1984443	1535913	852761	87	100543	2120656	2038615	39.46	39.72	44858	46916	23210	27260	16	15	32	29	41	24	1021526	71	0	0	3	3 + 33 part	275613	89.736	1.009	0.24	904.19	37.28	95007	1833105	20459	22147	10032	11229	30	28	66
6938_6_4	89	77	60	49	30	14	2210198	2203944	2163012	2080221	1782497	1169559	83	245491	2208019	2038615	39.43	39.72	55058	55249	33048	38652	13	12	26	23	49	29	1313302	76	0	0	3	7 + 33 part	346597	90.585	1.008	1.09	989.18	34.22	77252	1856660	23340	27342	8509	11874	27	23	65
7001_3_11	89	80	72	58	27	9	2088380	2082750	2067155	1962387	1444306	772328	86	132402	2087205	2038615	39.63	39.72	45678	45678	21527	22326	15	15	33	31	41	23	1000658	76	0	0	2	4 + 28 part	259466	89.168	1.005	1.01	915.18	38.23	128163	1818601	21952	22400	11203	11818	28	26	58
7622_4_20	89	78	63	53	32	12	2070853	2062959	2024644	1949789	1588954	926035	88	118828	2070439	2038615	39.57	39.72	42416	45433	25460	25591	15	14	31	30	35	24	872589	63	0	0	1	5 + 31 part	208526	90.841	1.005	0	890.76	36.61	87533	1856240	26471	26573	12150	13025	22	21	50
6569_7_7	88	80	62	52	27	13	2139040	2134501	2088074	2013130	1598368	1087982	85	117447	2137938	2038615	39.59	39.72	53467	56833	24464	30922	13	12	28	25	43	27	1244746	62	0	0	3	16 + 31 part	282362	90.334	1.008	2.71	986.18	43.5	112169	1847284	25701	26108	12001	14162	24	23	54
6730_6_10	88	77	60	49	30	12	2144008	2137914	2098221	2017848	1692597	1044872	84	148038	2142496	2038615	39.54	39.72	48799	51302	29944	31683	13	12	27	25	57	31	1391070	62	0	0	5	10 + 32 part	295461	89.71	1.01	5.79	929.22	32.15	68003	1841028	24341	25830	9718	11676	29	27	64
6983_7_54	88	81	68	54	35	11	2191106	2186823	2155206	2043950	1729171	846968	85	102271	2189901	2038615	39.52	39.72	42870	43356	30027	30966	17	15	32	29	54	26	1159036	71	0	0	5	4 + 30 part	306070	91.297	1.012	1.1	890.4	32.34	75628	1871893	20306	22373	8474	10220	32	28	72
7622_4_42	87	80	59	51	29	13	2115420	2111507	2061830	2009987	1697209	1154846	84	289909	2114142	2038615	39.48	39.72	52290	58292	28373	31886	12	11	25	23	52	20	1132963	49	0	0	2	2 + 29 part	185066	91.446	1.035	3.12	909.06	37.23	85320	1923389	22067	22118	11566	11919	28	26	61
6470_3_24	86	78	53	44	28	11	2106851	2101537	2036936	1970848	1716317	1113938	84	239173	2106069	2038615	39.61	39.72	60841	60841	30191	34176	10	10	24	22	54	24	1388949	69	0	0	1	23 + 28 part	292888	88.483	1.005	0.62	961.51	36.53	95571	1807159	22155	22188	11604	12334	27	26	60
6899_4_5	86	80	65	54	28	15	2158803	2156040	2107098	2026934	1581948	1108913	82	113632	2157210	2038615	39.51	39.72	50221	50806	23495	26439	15	14	30	26	49	27	1289317	69	0	0	4	2 + 33 part	317471	89.253	1.011	8.76	916.34	31.88	77053	1833107	20025	21109	7679	10272	32	29	73
6999_5_1	86	75	65	48	27	10	2082849	2076942	2053353	1924857	1578525	966525	81	148832	2081043	2038615	39.48	39.72	46681	46681	25138	26103	12	12	27	26	42	25	1145310	77	0	0	2	2 + 32 part	237326	89.825	1.007	0.1	902.2	34.73	124155	1833012	21980	22124	10401	10849	26	25	59
7622_5_83	86	76	59	49	31	11	2057097	2050256	2008684	1924449	1620794	863249	85	109800	2056726	2038615	39.58	39.72	45813	45813	27720	32129	15	15	29	28	44	24	1133475	70	1	0	0	3 + 23 part	143332	92.738	1.012	1.02	912.06	38.3	92112	1904500	28005	29014	13507	13518	23	22	49
6755_3_15	85	76	63	51	30	13	2057519	2053816	2021680	1924916	1578914	973736	78	104003	2054932	2038615	39.58	39.72	46302	48773	25321	25321	15	14	29	29	45	30	1320557	61	0	0	3	3 + 29 part	210746	89.992	1.005	0.92	947.02	34.07	69214	1838242	22199	22272	11635	11743	27	26	59
6925_1_64	85	74	63	49	24	11	2089164	2081222	2053036	1944341	1518959	1038104	83	167629	2088494	2038615	39.47	39.72	49617	50439	23930	24163	12	11	26	25	53	27	1279522	77	0	0	2	1 + 27 part	233420	89.959	1.012	0.77	906.85	32.93	128071	1842207	20432	20578	9898	10587	28	27	62
7553_4_13	85	77	58	47	28	13	2105664	2100534	2058636	1978277	1661763	1138599	84	198199	2105329	2038615	39.55	39.72	51406	55574	27010	28305	12	11	25	24	43	23	1173900	66	0	0	2	4 + 24 part	216547	90.61	1.023	0.43	918.2	40.33	144145	1883360	24093	24655	11963	13192	23	22	53
9789_4_89	85	64	44	38	25	13	2131934	2119041	2065530	2018000	1779177	1352536	76	199900	2128212	2038615	39.64	39.72	74226	87630	36430	37365	9	8	19	18	47	23	1447858	73	0	0	1	21 + 28 part	262415	90.868	1.007	0.14	1014.12	41.46	161400	1859837	29171	30806	15902	17514	20	18	44
7553_5_60	84	74	65	53	27	11	1981542	1974095	1950089	1855871	1397672	790477	84	96933	1981542	2038615	39.8	39.72	47481	47481	21968	21908	16	16	31	33	54	30	1111323	66	0	1	1	3 + 31 part	139187	89.174	1.013	7.17	1022.55	44.89	75187	1834694	22024	21848	12001	10479	26	28	56
6569_7_20	83	77	63	46	26	12	2103519	2100416	2063586	1928008	1582351	1028687	81	153784	2102810	2038615	39.53	39.72	49444	56279	28962	32581	13	12	26	25	35	18	972157	53	0	0	2	4 + 26 part	229716	91.371	1.006	0.14	861.23	33.39	84328	1866321	26048	27776	11268	12167	23	22	54
6731_1_7	83	75	62	45	29	10	2152322	2147981	2114257	1990198	1707747	972019	79	211050	2150706	2038615	39.54	39.72	49172	49524	27074	32905	13	11	26	23	49	22	1203702	62	0	0	4	8 + 28 part	316953	89.194	1.008	6.83	918.54	32.39	150165	1825913	23948	24292	8117	9601	26	24	65
7001_2_5	83	70	57	48	27	14	2078509	2070868	2034610	1972489	1592488	1132331	78	161506	2076708	2038615	39.56	39.72	56299	59354	25486	25524	13	12	26	25	36	21	1077733	65	0	0	2	13 + 26 part	230722	89.971	1.006	0.39	963.61	35.77	109978	1833286	26113	26113	12188	12842	23	23	51
7622_5_54	83	72	57	47	29	11	2059702	2052725	2017421	1949778	1635447	967863	80	127433	2058537	2038615	39.61	39.72	48854	48854	28306	31862	13	13	26	25	36	26	1129593	66	0	0	2	7 + 29 part	216089	90.028	1.004	0	906.21	39.45	84977	1838683	29529	29529	14797	15587	21	21	46
7622_5_75	83	80	61	53	23	12	2072483	2070540	2024161	1965124	1432761	1038649	83	174798	2072483	2038615	39.63	39.72	54418	54418	20662	21818	12	12	29	28	50	23	1024492	66	0	0	2	2 + 25 part	219249	90.016	1.01	0.29	1023.12	40.16	112014	1843718	22967	22967	12054	12638	26	26	57
9789_3_57	83	64	51	45	28	14	2019858	2010720	1975501	1933208	1672988	1160751	71	188492	2015391	2038615	39.7	39.72	52623	52623	28516	28516	12	12	23	23	40	25	1379106	62	0	0	1	0 + 27 part	171591	89.922	1.006	0.1	916.99	32.68	111350	1838580	28185	28185	14870	13035	20	20	44
7622_4_5	82	71	59	48	27	13	2072183	2065962	2036237	1960257	1618133	1111586	77	120880	2070161	2038615	39.56	39.72	75494	75494	28368	31867	12	12	25	24	33	19	984977	59	0	0	1	4 + 27 part	209365	90.734	1.006	0.1	900.03	37.9	87564	1855445	29540	30491	13074	14217	22	21	48
15378_3_41	81	69	53	43	30	14	2174230	2167478	2127936	2053284	1832968	1256073	76	183674	2172207	2038615	39.52	39.72	59076	62603	34727	38482	11	10	24	21	46	25	1349238	68	0	16	4	3 + 28 part	278519	91.819	1.012	274.65	972.52	34.19	128922	1882392	28901	30420	14914	16521	21	19	48
6630_1_8	81	74	61	46	27	14	2068836	2065265	2028774	1911358	1581553	1097091	76	149950	2066955	2038615	39.63	39.72	56437	56437	31531	31531	13	13	26	26	53	26	1368475	66	0	0	0	3 + 22 part	216854	89.71	1.012	7.31	929.56	31.93	77669	1840131	22136	22845	10374	10739	29	28	61
6631_7_16	81	71	58	48	28	12	1960023	1954850	1920661	1847378	1523792	965846	75	151497	1957789	2038615	39.85	39.72	49117	48255	26147	20485	13	14	26	29	67	28	1373431	94	0	0	3	7 + 42 part	302429	80.868	1.004	1.33	1525.66	42.34	135646	1650823	19605	18573	8640	6943	31	33	68
6731_3_15	81	76	64	56	36	11	2122411	2120490	2092500	2031197	1703431	767560	76	81956	2120490	2038615	39.49	39.72	43487	43533	30243	30750	18	17	33	31	52	28	1301025	72	0	0	1	3 + 33 part	217508	92.292	1.011	3.58	969.77	35.61	69176	1896254	22398	22728	11428	12275	31	29	64
6938_5_23	81	74	63	49	29	12	2112029	2108736	2071969	1962095	1613959	999241	76	148078	2109910	2038615	39.57	39.72	46468	47322	26823	28040	14	13	28	26	39	24	1108724	61	0	2	3	1 + 32 part	281577	89.08	1.007	3.03	899.72	30.95	142287	1821670	20949	22154	9059	10459	31	29	68
6972_3_5	81	73	61	54	30	16	2190791	2187037	2153998	2106873	1686740	1219896	76	107799	2188964	2038615	39.59	39.72	55867	57798	25088	28420	14	13	29	25	60	29	1491901	77	0	0	2	3 + 35 part	355126	89.155	1.009	0.37	1022.44	33.78	78233	1826235	19410	20107	9850	12242	34	30	71
7004_5_20	81	74	65	53	30	12	2096113	2092679	2064216	1974898	1588834	994435	76	164263	2094176	2038615	39.57	39.72	41269	45089	25658	28079	14	13	30	28	50	29	1297996	65	0	0	2	1 + 33 part	234151	90.666	1.006	0.33	896.97	33.71	71901	1852919	22597	22763	10715	11907	29	28	62
7553_5_51	81	73	56	49	28	12	2050131	2045879	2005804	1953261	1600601	1056760	77	194434	2048342	2038615	39.53	39.72	50971	50971	25774	25774	12	12	26	26	37	23	1142381	65	0	0	2	1 + 27 part	196769	90.076	1.008	0.2	904.37	41.77	141878	1846514	24514	26305	12424	12928	22	21	50
7553_5_73	81	73	56	47	30	12	2218854	2213133	2159904	2094456	1798981	1125727	80	243358	2218388	2038615	39.67	39.72	54468	64358	33231	35632	12	11	26	22	62	28	1503716	47	0	0	2	7 + 22 part	185889	93.065	1.071	9.15	925.09	40.53	84980	2025899	26439	26644	12456	16250	28	25	59
7622_3_71	81	76	62	50	30	10	2075338	2071574	2038065	1952750	1610706	925619	81	157466	2075338	2038615	39.62	39.72	42498	42498	26711	27620	13	13	28	27	48	31	1391130	66	0	0	1	5 + 29 part	226490	90.064	1.007	0.19	909.45	39.98	121541	1843419	23992	24261	11651	12675	25	24	57
9789_3_39	81	51	43	38	24	15	2093665	2079160	2057430	2021134	1787965	1466994	61	197416	2085950	2038615	39.6	39.72	71151	82700	41496	42360	9	8	18	17	61	24	1577391	72	0	0	2	9 + 26 part	230484	90.331	1.008	0.1	979.85	37.31	70850	1849732	28937	28937	13043	14828	23	23	49
6731_1_11	80	76	66	57	32	12	2105236	2102965	2078066	2015529	1591188	838953	78	116947	2104435	2038615	39.56	39.72	43726	45624	25132	31310	17	16	32	30	56	34	1177347	66	0	0	4	1 + 38 part	291791	88.235	1.008	5.8	1123.49	37.86	95001	1806032	19773	20123	9088	10003	29	27	66
7553_4_17	80	74	59	50	23	12	2045432	2041852	2007468	1944406	1490840	1099946	77	193887	2044013	2038615	39.77	39.72	53155	53155	24357	24357	11	11	25	25	52	27	1388096	80	0	0	0	7 + 25 part	189931	89.784	1.013	0.98	1101.26	44.09	79565	1846184	24314	24314	11790	11790	25	25	55
6512_1_5	79	74	59	48	26	15	2154412	2151295	2108820	2024684	1666227	1255998	78	151340	2153914	2038615	39.67	39.72	63593	65279	32073	33728	12	11	25	22	84	30	1544949	91	0	0	5	5 + 43 part	423097	83.68	1.015	0.65	1496.91	48.07	93764	1718542	14209	15618	4426	7005	36	32	95
6899_5_5	79	72	61	52	28	16	2222667	2218579	2187456	2121724	1727621	1257930	76	158911	2221390	2038615	39.8	39.72	56829	59924	31166	43426	14	12	26	22	56	26	1431583	64	0	1	3	6 + 30 part	296966	90.43	1.044	6.75	974.22	34.12	89717	1916595	20675	23982	9983	12407	32	27	68
9789_4_39	79	63	51	44	25	14	2097199	2087415	2058914	2009509	1677219	1271511	73	174078	2094587	2038615	39.62	39.72	65218	65218	28958	32424	10	10	22	20	48	25	1569041	67	0	0	7	8 + 34 part	261512	89.304	1.007	0.1	1037.43	35.15	139058	1828921	30767	31080	13389	15046	21	20	46
6470_3_3	78	75	59	48	30	13	2098634	2097018	2052880	1966431	1661759	1005823	77	120237	2098147	2038615	39.57	39.72	49917	49917	29854	31015	14	14	27	26	40	23	1095197	65	0	0	3	2 + 24 part	243411	90.181	1.009	0.43	960	35.85	111832	1846223	24712	24880	11734	12188	25	24	56
6512_1_13	78	74	63	51	31	14	2121771	2118942	2089998	2012141	1672671	1064095	78	185852	2121771	2038615	39.55	39.72	50573	50573	28370	30163	14	14	29	26	46	26	1207855	64	0	0	3	1 + 33 part	207120	91.77	1.023	1.93	923.12	37.47	103502	1905675	24372	25207	11312	13368	25	23	56
6512_5_2	78	70	60	50	33	15	2132325	2127409	2102769	2031505	1758403	1136293	76	113733	2131640	2038615	39.55	39.72	54056	55509	31635	33847	14	13	27	25	52	22	1167490	65	0	0	2	4 + 29 part	240230	91.419	1.015	0.75	909.38	38.63	95062	1883335	21650	22707	11539	13238	28	26	60
6983_5_22	78	72	62	52	29	13	2107915	2104816	2072545	2001866	1612305	1012454	74	110250	2106250	2038615	39.71	39.72	48914	48914	26906	32674	14	14	28	26	57	27	1221164	97	0	0	1	0 + 34 part	319136	87.12	1.006	0.19	1241.92	37.05	78739	1776248	20016	21233	8783	9866	30	28	66
7622_3_57	78	73	56	47	28	13	2033077	2029346	1988885	1928829	1628854	1067512	78	147015	2033077	2038615	39.54	39.72	51146	51146	31751	31751	13	13	25	25	29	19	875982	58	0	0	2	1 + 22 part	176152	90.629	1.005	0	895.77	38.81	143305	1851218	31848	31848	13684	13261	18	18	43
7622_3_70	78	71	59	49	32	13	2072921	2068235	2032327	1960693	1682451	1021760	76	154329	2072242	2038615	39.62	39.72	49384	54764	28704	30761	14	13	28	27	47	33	1366016	68	0	0	1	5 + 29 part	226356	90.07	1.005	0.1	917.34	41.01	93047	1838593	22802	24411	11801	12427	26	25	57
12378_2_7	77	66	49	42	28	13	2187971	2181632	2145871	2099716	1883002	1292457	72	292497	2186041	2038615	39.67	39.72	55554	63039	38559	45723	10	9	21	18	53	28	1700582	63	0	10	2	22 + 20 part	290907	92.091	1.009	137.6	964.9	36.06	121446	1885414	30387	33913	11343	16028	20	18	48
6472_7_1	77	72	55	48	31	9	2091953	2088866	2048165	1995437	1698917	862193	75	185858	2091119	2038615	39.62	39.72	45662	45662	31530	31620	13	13	27	26	47	32	1350997	60	0	0	0	5 + 28 part	249140	89.959	1.004	0	906.09	37.13	121510	1830582	22717	23642	13106	13737	26	25	57
6569_8_13	77	69	54	45	32	15	2069153	2064711	2029236	1962896	1717115	1097109	74	114115	2068082	2038615	39.59	39.72	53350	53350	32844	34352	14	14	27	26	45	31	1319066	67	0	0	4	2 + 28 part	187466	91.751	1.005	2.66	952.02	39.3	98637	1873110	24271	25066	14634	14765	23	22	50
6730_5_3	77	71	61	46	32	12	2107614	2104587	2075784	1968225	1756312	1014951	74	181870	2106641	2038615	39.59	39.72	48468	48468	30523	35725	13	13	26	25	51	30	1384614	57	1	0	3	3 + 29 part	255683	90.221	1.006	11.35	996.65	33.06	113892	1844681	22088	22171	9733	10801	28	27	63
6823_4_18	77	67	55	44	27	15	2080995	2075334	2036497	1962180	1679262	1224339	73	200485	2079583	2038615	39.77	39.72	54227	54227	33086	33086	12	12	23	23	40	21	1322333	70	0	0	2	10 + 24 part	226449	90.562	1.004	6.35	924.16	33.15	149517	1849013	26324	26326	12630	13326	22	21	49
6949_1_16	77	66	56	48	28	16	2314567	2308206	2282138	2226037	1909593	1503708	74	236753	2313520	2038615	39.43	39.72	62232	76230	32227	44033	10	8	22	17	84	34	1827891	83	0	0	2	10 + 29 part	425554	90.707	1.021	4.06	980.82	35.1	77131	1885940	19596	24346	6474	10891	32	25	81
6972_4_15	77	72	54	45	26	13	2046295	2043606	1996095	1925679	1606332	1106858	75	145372	2045642	2038615	39.49	39.72	51602	51602	30654	30654	12	12	24	24	62	28	1430119	61	0	0	1	1 + 27 part	190308	90.31	1.008	2.2	969	34.65	79293	1849817	24150	24150	11790	12159	27	27	57
7622_3_88	77	68	52	47	26	14	2037307	2031713	1996102	1957561	1598135	1164463	76	129910	2036827	2038615	39.55	39.72	57958	57958	28348	28348	12	12	24	24	36	22	910458	62	0	0	2	3 + 25 part	170539	91.116	1.005	0.34	892.92	36.88	87579	1861265	31648	31648	14797	14797	19	19	43
15531_7_13	76	69	59	48	31	16	2128280	2124882	2102895	2024268	1729716	1169175	71	115954	2126244	2038615	39.57	39.72	55079	55079	32908	35469	14	14	27	25	51	28	1421340	73	1	18	2	4 + 28 part	254066	90.8	1.011	324.05	1016.18	37.17	104506	1858845	23955	24128	10953	13912	27	26	57
6470_6_10	76	71	62	49	26	14	2083816	2080228	2054581	1954061	1541991	1079284	75	123714	2083329	2038615	39.54	39.72	53543	54991	24650	25295	14	13	27	26	48	24	1264231	69	0	0	5	1 + 26 part	219495	90.342	1.012	1.06	1004.87	43.6	122222	1857093	23034	24252	10709	11791	27	26	60
6569_8_7	76	71	57	53	27	15	2096214	2092789	2054685	2025561	1588476	1128943	75	137494	2095720	2038615	39.49	39.72	51396	53582	25424	30058	14	13	27	25	39	24	1233605	64	0	0	4	0 + 28 part	211559	91.735	1.008	2.19	926.2	33.74	128360	1879130	25206	25311	12920	14259	23	22	50
6949_3_9	76	71	55	46	31	16	2073497	2070286	2033034	1964425	1729558	1159847	74	122752	2072819	2038615	39.53	39.72	54681	54681	32615	37106	14	14	26	25	71	35	1500953	63	0	1	1	3 + 27 part	194662	90.355	1.02	2.07	998.81	36.1	67246	1871161	20490	20912	11176	11550	32	31	66
7622_5_55	76	67	54	45	29	13	2085034	2079667	2048500	1990738	1731200	1126725	75	254132	2084620	2038615	39.57	39.72	51873	52998	32744	33583	12	11	24	23	41	20	1195019	64	0	0	2	4 + 23 part	218175	90.581	1.011	0.38	905.45	38.72	97788	1860420	32572	33137	11956	12589	21	20	50
14936_5_57	75	61	47	44	26	17	2242501	2234225	2200857	2179278	1885806	1562616	70	212098	2240405	2038615	39.48	39.72	72398	72615	43932	50544	10	9	20	17	50	24	1628789	61	0	7	5	19 + 31 part	366670	91.154	1.008	118.82	1010.56	36.11	129198	1867223	30256	36101	11932	17285	21	18	49
14936_5_71	75	63	48	37	28	12	2209537	2202275	2167854	2088388	1946809	1355442	71	262626	2207717	2038615	39.52	39.72	75055	78200	38306	45050	9	8	19	16	55	27	1776703	78	0	6	3	17 + 26 part	344483	90.317	1.012	86.7	1043.71	38.34	107014	1851236	31245	32995	10073	15849	23	21	53
6470_5_18	75	72	60	50	31	15	2081742	2080431	2043419	1971715	1637479	1047441	73	114691	2080944	2038615	39.54	39.72	50192	50192	26339	30530	15	15	29	27	45	26	1164361	69	0	0	2	0 + 28 part	226296	90.192	1.009	0.24	949.92	36.71	100265	1840316	24458	25050	11930	12218	25	24	54
6823_6_16	75	63	50	42	30	15	2219700	2214188	2181619	2124367	1921684	1378259	67	261919	2216834	2038615	39.43	39.72	59089	63794	38647	43734	11	9	22	19	66	31	1629401	79	0	1	2	5 + 31 part	350960	90.807	1.008	1.8	985.58	35.6	125544	1866214	20385	24510	8509	11775	29	25	69
6952_4_4	75	69	60	50	32	10	2040408	2036420	2011507	1939075	1655890	847800	75	119915	2040408	2038615	39.7	39.72	43310	43310	31814	31814	14	14	28	28	33	22	1100132	63	0	0	1	2 + 24 part	170827	91.328	1.004	0	874.79	33.73	91932	1864696	26097	26147	13117	13117	24	23	50
6952_7_7	75	70	59	52	31	13	2064413	2060842	2037389	1982695	1618232	971177	75	137102	2064413	2038615	39.6	39.72	48353	49225	26538	26991	15	14	29	28	39	25	1153073	60	0	0	1	3 + 28 part	198107	91.207	1.004	0.05	962.59	32.7	93947	1861974	23579	25197	14744	15366	26	25	52
6999_3_2	75	67	53	47	31	14	2059954	2056173	2022843	1978921	1692222	1050789	70	106883	2058276	2038615	39.74	39.72	54600	54600	32414	32724	14	14	27	26	35	23	1192252	72	0	0	0	8 + 27 part	201337	90.737	1.004	0	867.41	32.33	86454	1851830	28558	28558	14668	14836	23	23	47
7553_5_52	75	64	53	45	28	13	1997419	1990620	1964359	1905386	1619141	1059840	72	142529	1996406	2038615	39.67	39.72	53574	53476	33397	33071	12	13	24	25	41	26	1241852	59	0	0	0	4 + 25 part	140916	90.362	1.007	0.2	941.25	39.68	103791	1849719	29434	28253	15397	14782	22	23	47
7622_2_1	75	61	46	38	25	12	2109624	2101931	2061672	2004033	1775732	1276206	68	255839	2106883	2038615	39.52	39.72	68074	69420	37123	37574	9	8	19	18	43	24	1455437	66	0	0	2	6 + 25 part	223524	91.348	1.011	0.14	900.53	33.88	213774	1878406	39022	42794	14797	17647	15	14	39
7622_4_9	75	71	57	48	32	12	2046164	2043631	2010559	1947778	1699233	1000838	74	194465	2045669	2038615	39.53	39.72	49329	49329	31093	31093	13	13	27	27	32	22	1060524	60	0	0	2	2 + 26 part	196861	90.257	1.005	0.05	890.82	38.26	142017	1844157	31404	31404	13684	14512	20	20	45
9789_3_65	75	58	41	36	31	18	2163785	2154775	2122000	2090875	1992788	1550099	67	175005	2160844	2038615	39.7	39.72	72482	74275	46385	51458	11	10	20	18	54	30	1799028	73	0	0	2	15 + 27 part	292620	90.872	1.008	1.67	963.12	36.33	93881	1863114	30492	31577	14648	17215	23	21	50
6512_1_2	74	68	57	47	29	18	2072743	2069018	2036029	1959926	1670365	1277757	73	136963	2072306	2038615	39.49	39.72	54775	54775	32839	32839	14	14	25	25	52	25	1091287	60	0	0	5	0 + 27 part	175554	91.82	1.013	1.3	926.88	33.92	134716	1889813	24314	25205	12056	12314	22	21	51
6823_1_20	74	65	60	48	25	15	2088044	2083283	2069145	1974132	1599111	1245147	68	142675	2085498	2038615	39.53	39.72	59249	59249	28018	31469	12	12	24	23	50	24	1377002	64	0	0	2	0 + 26 part	238505	89.989	1.007	0.34	968.75	33.03	92048	1841883	21928	22607	11005	11502	29	27	61
6899_6_14	74	70	57	49	28	15	2082589	2080679	2042020	1983967	1625751	1163958	71	116528	2081396	2038615	39.7	39.72	55532	55532	28047	31406	13	13	26	25	44	27	1276023	81	0	0	1	1 + 31 part	234220	90.199	1.005	1.59	1044.81	38.23	93655	1841918	25926	26404	12010	12561	24	23	52
6983_2_20	74	58	49	41	26	16	2095088	2087179	2062087	2004140	1765407	1365974	67	153099	2092497	2038615	39.72	39.72	63256	63775	44539	44983	11	10	21	20	62	23	1334806	69	1	0	2	8 + 22 part	225645	90.421	1.013	2.25	940.9	33.42	139888	1862193	24897	24917	11382	12207	23	22	54
6983_2_8	74	71	60	50	26	14	2073605	2072344	2038104	1966656	1557291	1122364	71	112124	2072344	2038615	39.55	39.72	50668	52188	25209	25828	13	12	26	25	45	25	1206369	63	0	1	2	1 + 30 part	241346	88.919	1.01	1.01	901.97	31.39	85949	1822375	23967	24285	9914	11285	28	27	60
7001_3_4	74	68	58	54	27	12	2094260	2090672	2065286	2038431	1618274	1076832	72	176249	2093335	2038615	39.52	39.72	50290	54078	26582	31037	12	11	26	24	54	27	1352863	58	0	0	2	3 + 24 part	246931	89.645	1.01	1.29	962.79	39.18	143906	1840955	23878	24245	11554	11736	24	23	54
7011_4_22	74	67	58	52	28	13	2033553	2030278	2007065	1964500	1558742	977605	69	109442	2031519	2038615	39.69	39.72	48818	48818	31829	31829	14	14	27	27	41	29	1351321	71	0	0	0	1 + 30 part	191483	89.902	1.004	2.66	1034.89	37.54	93655	1834312	27754	27754	12830	12243	23	23	50
7622_3_59	74	60	53	47	34	14	2137280	2129073	2110377	2067197	1871508	1166815	68	147733	2134916	2038615	39.62	39.72	56370	57422	33542	34523	13	12	25	23	39	24	1286760	66	0	0	0	5 + 25 part	225634	92.777	1.009	0.14	932.66	35	92163	1900640	31093	31295	17842	18617	22	21	44
9716_7_9	74	64	49	41	28	16	2158375	2153078	2112036	2055186	1806882	1388649	69	219986	2156572	2038615	39.56	39.72	64627	67379	35294	42308	11	10	22	19	45	26	1614760	86	0	0	2	9 + 26 part	292530	90.834	1.007	0.14	975.88	37.42	111684	1858487	31801	33933	14391	18310	22	20	48
9789_3_87	74	61	55	48	26	14	2086469	2079641	2066653	2017931	1648156	1189618	67	158774	2083794	2038615	39.51	39.72	58493	61697	31524	33714	12	11	24	23	44	27	1437102	72	0	0	2	3 + 24 part	196932	91.831	1.008	0.1	1011.17	36.75	108926	1877488	30530	30530	14766	16058	20	20	43
12290_3_91	73	48	38	35	29	18	2126830	2114780	2087273	2065039	1956418	1531805	57	270126	2121051	2038615	39.69	39.72	64794	64794	48781	51241	10	10	20	18	58	26	1705567	75	1	10	1	13 + 21 part	257749	90.568	1.009	235.12	955.84	37.86	121029	1853488	28977	36964	14655	18020	21	19	45
15531_6_76	73	70	60	48	28	12	2164134	2162482	2142849	2051832	1702650	1096230	71	140198	2163387	2038615	39.75	39.72	58687	59418	30240	36370	12	11	26	23	69	28	1504463	93	1	4	7	3 + 42 part	443696	83.398	1.011	76.73	1470.44	41.05	74016	1710654	17621	18866	4828	6978	34	31	89
6512_1_12	73	64	52	45	26	13	2116644	2111119	2076616	2024580	1720772	1228239	72	253043	2116181	2038615	39.67	39.72	67287	67287	32387	33340	10	10	22	20	47	21	1397624	73	0	0	1	10 + 30 part	255043	90.376	1.01	0.61	886.34	36.04	91867	1857329	24695	26435	11977	14138	28	26	55
6512_6_16	73	64	57	49	26	14	1975833	1969910	1952695	1892262	1479893	1042504	71	136184	1974978	2038615	39.82	39.72	54536	52770	24179	22238	13	14	27	29	64	30	1325230	68	0	0	1	2 + 26 part	137238	89.181	1.011	2.68	996.22	41.64	72999	1830217	23902	23474	14144	11982	26	27	52
6938_6_15	73	68	55	46	29	15	2080997	2078627	2038284	1976024	1704074	1147128	70	137554	2079824	2038615	39.68	39.72	61198	62049	35300	37377	14	13	25	24	62	31	1451006	72	0	0	0	2 + 24 part	206991	90.922	1.01	3.41	878.15	33.5	68907	1866169	24056	24264	11650	11780	28	27	60
7622_3_69	73	67	54	45	25	9	1996965	1992698	1968104	1897272	1560728	944620	72	248185	1996482	2038615	39.66	39.72	47618	47618	32692	28421	11	11	23	24	34	19	1238005	58	0	0	1	2 + 23 part	144486	90.442	1.004	0.05	934.02	36.18	119273	1847182	27755	27674	14783	14246	24	25	48
7622_5_81	73	65	55	46	28	13	2039308	2033331	2012996	1945089	1633485	1045250	73	160259	2039308	2038615	39.54	39.72	52037	52037	33324	33324	13	13	25	25	32	20	985161	59	0	0	1	2 + 25 part	131709	93.173	1.004	0.15	858.73	38.59	158435	1904217	32145	32145	17180	17180	18	18	39
9789_3_36	73	59	47	42	31	16	2048116	2040296	2017276	1980249	1790178	1269953	65	155940	2044581	2038615	39.65	39.72	58183	58183	34401	35715	12	12	23	22	43	27	1355803	70	0	0	1	4 + 26 part	182341	90.774	1.006	0.05	1010.79	40.31	130663	1856926	31203	31203	16607	16607	19	19	41
9789_4_45	73	62	51	44	24	12	2145537	2139038	2118893	2064954	1702666	1233728	70	243089	2144239	2038615	39.47	39.72	60183	83509	30768	38865	10	9	21	19	45	27	1396916	63	0	0	3	0 + 30 part	277727	90.84	1.008	0.05	994.23	36.88	123307	1859420	27643	30089	13908	16069	24	22	50
15378_3_15	72	61	45	40	27	15	2170260	2165145	2126064	2087562	1859063	1398564	64	161680	2166999	2038615	39.61	39.72	69987	78542	41669	46138	10	9	20	18	55	22	1506072	69	1	10	2	7 + 28 part	304343	90.481	1.01	133.55	1038.57	38.22	85176	1852829	25162	25725	12412	15764	26	23	55
6470_4_11	72	67	58	48	30	13	2104777	2101263	2081231	2003701	1712553	1102662	72	209583	2104777	2038615	39.53	39.72	50317	51073	29834	31580	13	12	26	24	41	22	1161493	61	0	1	1	3 + 25 part	194445	92.988	1.008	4.51	855.06	40.78	85749	1904836	27668	27856	14780	15373	24	23	50
6470_6_17	72	68	56	48	25	12	2064938	2062461	2035225	1982199	1570381	1067941	71	148063	2064510	2038615	39.55	39.72	53790	53790	32118	34054	12	12	25	24	56	26	1353025	74	0	0	2	0 + 25 part	190113	90.968	1.011	0.63	900.78	33.49	73845	1868454	21972	21972	10891	10970	27	27	60
6512_6_22	72	65	58	50	26	13	2134111	2129754	2109346	2046831	1641159	1160120	70	152832	2133335	2038615	39.62	39.72	54537	59866	27965	29817	12	11	25	23	40	22	1289228	70	0	0	1	4 + 28 part	260092	91.381	1.006	0.23	891.77	38.33	87053	1868420	23345	24366	11870	13701	26	24	57
6631_3_23	72	62	48	44	32	14	2162972	2158255	2110130	2080426	1863428	1216615	66	184978	2160418	2038615	39.53	39.72	53261	53799	33578	35809	12	11	24	22	44	22	1433425	73	0	0	4	5 + 30 part	283303	91.579	1.005	0.65	952.68	35.24	108114	1868921	29250	34292	11797	16487	22	20	49
6730_4_16	72	61	53	42	28	13	2137824	2130731	2111285	2030279	1783872	1222464	68	178373	2136212	2038615	39.49	39.72	56648	57243	35204	37720	11	10	22	20	69	28	1610710	60	0	0	2	3 + 24 part	271715	90.355	1.012	3.93	948	36.16	76839	1851892	19907	20892	9868	11584	31	29	68
6731_3_16	72	64	54	42	27	13	2071964	2067697	2041879	1952991	1702084	1153537	67	172766	2069845	2038615	39.73	39.72	58144	58144	33946	36940	11	11	23	22	42	21	1286617	70	0	0	0	10 + 21 part	219554	90.259	1.006	3.43	923.79	32.83	139981	1845399	26550	26550	13180	15331	21	21	47
6755_2_7	72	60	51	47	29	14	2123255	2116787	2088707	2064072	1773246	1208987	65	186741	2120463	2038615	39.62	39.72	54806	56381	34211	36366	12	11	23	22	57	27	1582672	59	0	0	0	9 + 24 part	258694	90.585	1.008	1.51	936	35.04	92793	1855408	23009	24254	11772	13509	27	25	57
6899_7_17	72	69	63	52	28	13	2038651	2037368	2022914	1939221	1497264	954061	69	109537	2037368	2038615	39.69	39.72	47074	47074	23548	23548	15	15	30	30	36	24	1092670	77	0	0	1	0 + 33 part	195803	89.858	1.005	0.25	1025.46	37.12	93752	1836228	24681	24681	13096	13096	23	23	51
6938_5_10	72	67	57	44	28	14	2021541	2019122	1990849	1893672	1636197	1089006	69	147752	2020316	2038615	39.59	39.72	51603	51603	33157	31494	13	13	24	25	42	22	1126395	67	0	2	3	0 + 23 part	174304	89.937	1.007	1.39	1005.26	34.85	112889	1839612	25547	25547	12563	12218	22	22	49
6952_4_5	72	64	56	49	29	16	2128190	2123798	2101161	2045164	1684571	1231908	67	132854	2126120	2038615	39.48	39.72	59814	59814	29337	32330	13	13	26	24	39	24	1234052	59	0	0	3	2 + 29 part	267701	90.508	1.007	0.66	987.86	40.16	104609	1852864	23901	24528	12624	14952	25	23	54
6952_7_10	72	65	56	50	30	14	2063579	2058915	2032844	1991656	1641681	1088157	71	141902	2063086	2038615	39.6	39.72	51648	51648	27026	28760	13	13	27	26	42	24	1168092	62	0	0	2	3 + 29 part	198717	91.185	1.003	0.05	960.89	33.41	81041	1861213	25732	26477	13707	14616	24	23	50
7622_5_62	72	53	39	36	27	14	2129772	2118656	2082161	2061790	1909794	1428234	63	232647	2125927	2038615	39.53	39.72	64416	78434	40151	42024	8	7	18	17	46	18	1394745	72	0	0	1	15 + 20 part	251039	91.294	1.007	0.14	979.73	35.62	137820	1867305	33955	34610	18303	18561	19	18	41
9716_7_35	72	69	60	48	30	14	2149415	2148013	2123719	2034794	1757777	1190920	71	149705	2149095	2038615	39.64	39.72	63569	64568	33604	34614	12	11	26	23	52	26	1372176	61	0	0	0	6 + 26 part	273585	91.183	1.009	0.09	1002.12	35.02	67938	1863953	23233	24782	11743	13083	29	26	61
6470_6_4	71	68	59	49	32	15	2177070	2175412	2152228	2076927	1769718	1158814	70	126993	2176577	2038615	39.49	39.72	56997	57278	32398	34466	14	13	28	25	40	27	1260354	66	0	0	0	3 + 29 part	290993	91.855	1.007	0.23	913.93	40.75	86443	1878391	25427	26404	11414	14772	24	21	54
6593_2_19	71	69	59	48	24	12	1990986	1990050	1961216	1876031	1470657	1040817	70	169000	1990662	2038615	39.66	39.72	55569	55569	24878	23975	12	12	25	27	54	27	1364116	62	0	0	2	0 + 28 part	163196	88.904	1.008	0.55	1041.48	41.71	95318	1821156	24737	23975	11023	10689	23	24	53
6710_6_14	71	63	54	44	28	15	2182971	2178859	2156339	2082535	1820469	1352008	66	125864	2180915	2038615	39.52	39.72	80659	82237	34553	39349	11	10	22	19	54	23	1385448	69	0	0	3	7 + 27 part	324413	90.354	1.008	2.29	987.48	35.72	71458	1851367	22842	24247	10490	11794	29	26	64
6753_1_17	71	64	57	47	24	13	2035118	2031549	2013443	1942387	1559250	1139396	66	137184	2032968	2038615	39.69	39.72	57252	57252	27997	27997	11	11	23	23	47	29	1368063	74	0	0	1	1 + 28 part	194701	89.826	1.004	0.79	1035	37.46	93752	1831668	27754	27754	11881	11881	22	22	49
6755_6_3	71	67	56	49	33	16	2157881	2155822	2129686	2082665	1835554	1225304	68	130290	2156781	2038615	39.6	39.72	56841	59680	33732	36549	14	13	26	24	73	29	1552743	89	0	0	2	4 + 34 part	277619	90.898	1.014	7.23	959.11	34.21	79315	1872369	21035	22074	9849	11925	33	30	69
6775_1_22	71	63	55	45	29	14	2104006	2100755	2077423	2002773	1711033	1209009	64	218147	2101330	2038615	39.69	39.72	63020	69361	31406	33127	12	11	25	23	49	29	1561578	77	0	0	0	3 + 31 part	253702	90.213	1.005	1.33	1049.48	38.33	93657	1841784	24613	24621	11265	12309	25	24	56
6841_7_19	71	68	60	48	27	14	2019800	2018376	1998164	1912612	1531816	1077267	69	155273	2019083	2038615	39.61	39.72	54260	54260	25246	25246	13	13	27	27	50	26	1265137	59	0	0	0	0 + 27 part	180540	89.752	1.005	0.15	958.24	32.52	116810	1832698	24000	23062	13988	11978	25	26	52
6949_2_7	71	63	55	48	28	13	2132905	2129027	2104675	2051266	1680450	1110772	65	210272	2130395	2038615	39.58	39.72	56274	59408	30507	37444	13	12	25	23	48	26	1368966	72	0	0	3	0 + 31 part	321535	88.204	1.006	1.08	967.39	33.15	91205	1803829	21941	21998	9989	11443	31	29	66
6999_4_12	71	67	59	52	30	15	2047777	2045932	2023588	1970117	1576745	1044569	68	113396	2046531	2038615	39.58	39.72	53693	53693	26660	26660	15	15	29	29	43	26	1304658	61	0	0	2	2 + 29 part	174676	91.349	1.005	0.15	990.84	37.96	81279	1867841	25298	25298	13699	14001	26	26	52
6999_5_11	71	62	53	49	27	12	2105569	2100447	2075799	2046231	1709254	1148141	67	170938	2104218	2038615	39.39	39.72	57073	66674	32056	34997	11	10	23	21	47	20	1119520	63	0	0	2	0 + 25 part	245145	90.432	1.008	0.43	1002.9	39.05	123790	1853694	24113	24543	10713	11730	25	24	57
6999_5_20	71	66	53	43	26	14	2081075	2077733	2049697	1978298	1678360	1237702	71	173618	2081075	2038615	39.54	39.72	65014	65014	33257	33257	11	11	22	22	44	23	1229481	71	0	0	1	5 + 24 part	233165	90.177	1.005	0.24	946.72	36.99	91241	1844503	27911	28240	14481	14797	21	20	48
7553_4_22	71	65	59	46	27	12	2070261	2066736	2051548	1958379	1622354	1054252	69	146160	2069566	2038615	39.54	39.72	58310	58310	28108	32050	12	12	25	24	58	29	1515080	50	0	0	1	0 + 25 part	159223	92.08	1.018	0.92	873.98	44.38	63514	1902990	24090	25103	11920	11984	28	27	57
7553_5_75	71	64	50	39	27	11	2006129	2001706	1966457	1884043	1675935	1056280	68	326082	2004863	2038615	39.66	39.72	53442	51091	33498	33138	10	11	22	23	48	24	1441987	59	0	0	0	3 + 21 part	146712	90.213	1.01	0.5	952.7	44.7	106297	1851272	30340	28442	14775	14493	23	24	48
9716_7_31	71	69	53	47	34	15	2118641	2117545	2075962	2034734	1805862	1092292	70	141678	2118291	2038615	39.44	39.72	51267	51862	36034	36087	15	14	27	26	52	34	1446637	76	0	0	3	2 + 27 part	256608	90.554	1.008	1.18	1007.34	36.29	85853	1855563	29562	31362	14647	15497	24	22	50
15531_2_20	70	54	38	31	22	14	2182254	2172466	2133361	2087591	1907687	1626479	64	433561	2179884	2038615	39.59	39.72	104431	104431	43738	54964	6	6	15	13	43	20	1630503	76	1	8	3	19 + 25 part	305312	91.335	1.007	163.82	1006.46	37.92	111671	1865651	39815	40712	16019	18313	18	17	40
15531_7_7	70	62	58	52	32	12	2181453	2176674	2167663	2130100	1787194	1059475	66	160382	2179874	2038615	39.48	39.72	46243	51226	32941	35472	13	12	27	24	39	23	1281727	70	0	40	5	1 + 26 part	308618	90.332	1.016	558.43	952.52	36.22	118825	1848588	24897	26740	10727	13030	27	24	59
6486_8_22	70	64	52	45	28	15	2054775	2050456	2020881	1971394	1686589	1255658	69	140392	2054311	2038615	39.52	39.72	64271	64271	30089	30089	11	11	23	23	41	26	1287462	64	0	0	1	0 + 27 part	175230	91.708	1.005	0	900.63	32.31	128857	1871415	31279	31279	15366	16044	18	18	43
6512_3_5	70	67	60	48	26	13	2137177	2135595	2116928	2027105	1638909	1106114	68	213865	2136318	2038615	39.62	39.72	50102	50292	32750	39655	13	12	25	23	64	30	1473439	73	0	0	2	0 + 32 part	292081	89.669	1.009	0.37	935.45	35.78	91109	1838920	19476	20931	8793	10459	30	27	69
6710_8_5	70	65	51	41	28	11	2082798	2079174	2046992	1978640	1739248	1069688	69	222291	2082345	2038615	39.68	39.72	52647	52647	36085	37435	11	11	23	22	74	28	1600628	78	0	0	1	9 + 26 part	260270	88.475	1.01	1.2	1169.34	37.87	57262	1815117	20362	20651	9614	11224	32	31	68
6823_1_19	70	65	52	44	27	12	2096325	2093385	2055908	1992386	1712361	1113106	68	176779	2095571	2038615	39.56	39.72	51563	51563	32895	33728	11	11	23	22	75	28	1544409	71	0	0	1	2 + 25 part	195342	90.593	1.029	2.34	1006.86	35.63	67347	1893191	21805	22081	11755	12014	30	28	63
6823_3_19	70	65	46	39	25	17	2191709	2188801	2144798	2094128	1855495	1564191	69	215799	2191392	2038615	39.59	39.72	80262	80764	44220	51487	10	9	19	17	82	28	1661100	92	1	0	3	2 + 26 part	265667	91.388	1.034	3.92	993.1	35.86	79850	1920874	20999	22197	9680	12223	32	28	69
6952_4_10	70	67	59	50	34	14	2102032	2100473	2079215	2008002	1737601	1043179	69	185208	2101656	2038615	39.51	39.72	48498	50488	31470	32533	15	14	28	27	41	25	1170068	59	0	0	1	4 + 26 part	191649	92.986	1.008	0.19	852.28	35.4	68948	1902427	28240	30451	12350	14017	23	22	50
7622_5_53	70	67	54	48	28	14	1974545	1972682	1940194	1894410	1574678	1043114	69	115166	1974161	2038615	39.77	39.72	53688	50132	32368	25488	13	14	25	27	32	19	1010004	67	0	0	5	1 + 24 part	187571	87.29	1.004	0.05	936.95	34.56	90662	1780959	27764	27729	14642	12040	20	21	45
15378_3_55	69	64	56	46	33	15	2106295	2103674	2081883	2011802	1800700	1128960	66	119282	2105218	2038615	39.77	39.72	59106	59106	36486	36557	14	14	26	25	80	34	1531836	89	6	3	7	4 + 41 part	411647	82.303	1.009	205.25	1442.63	43.63	62159	1683536	17827	18232	5547	6301	32	31	84
6470_3_22	69	66	56	50	26	14	2084007	2082436	2057053	2014072	1566752	1121518	68	197371	2083613	2038615	39.6	39.72	50612	56323	26828	28995	13	12	26	25	46	26	1232049	77	0	0	3	2 + 31 part	251999	89.345	1.006	0.1	939.17	36.24	83204	1824533	25358	25600	11222	12037	25	24	55
6472_6_12	69	66	56	52	30	15	2061343	2059167	2028685	2000914	1621270	1109770	69	137022	2061343	2038615	39.49	39.72	54005	54005	26088	28026	14	14	28	27	39	27	1134726	69	0	0	3	0 + 29 part	173431	92.064	1.006	7.66	939.72	36.44	134768	1881824	28026	31403	14990	15183	20	19	45
6486_6_11	69	64	54	44	28	15	2058391	2055126	2024340	1951547	1686047	1242941	69	147538	2058391	2038615	39.5	39.72	61852	61852	30728	30728	12	12	23	23	35	22	1083816	64	0	0	4	0 + 28 part	170173	92.096	1.006	0.05	927.62	35.58	103296	1881780	30751	30751	17180	17556	20	20	42
6512_3_4	69	66	55	50	28	14	2051927	2049874	2019007	1984398	1614343	1116261	69	127918	2051927	2038615	39.5	39.72	53122	53122	28450	30084	13	13	26	25	36	22	981373	62	0	0	2	0 + 28 part	171934	91.769	1.005	0.05	920.14	34.21	117855	1868234	30894	30894	14942	14977	19	19	44
6593_2_3	69	66	55	47	28	11	2058886	2057422	2020560	1954677	1625927	1024704	68	234579	2058559	2038615	39.5	39.72	48730	55523	28399	28399	12	11	25	25	46	24	1238349	62	0	0	3	0 + 26 part	171998	91.884	1.007	0.19	937.13	37.58	86968	1880525	28024	28024	14636	14866	22	22	47
6631_3_7	69	62	49	40	28	18	2151488	2146889	2112263	2039957	1833213	1438559	67	154766	2150688	2038615	39.43	39.72	56786	59205	43476	45227	12	11	22	20	53	25	1523572	68	0	0	0	8 + 35 part	268304	91.7	1.007	1.49	966.62	34.29	74710	1878832	27382	31306	11719	12571	22	20	54
6730_6_9	69	63	50	45	29	15	2046507	2042734	2007650	1973503	1731976	1203370	66	173174	2045406	2038615	39.75	39.72	58020	58020	35649	35649	12	12	23	23	41	25	1324572	72	0	0	2	6 + 23 part	190697	90.523	1.005	2.15	925.49	32.73	96515	1848423	29991	30036	16803	16803	21	20	43
6736_7_23	69	64	55	43	25	12	2077401	2074577	2052346	1964007	1647460	1154075	67	186259	2076693	2038615	39.43	39.72	56417	56417	32467	33891	10	10	23	22	60	29	1600732	60	0	0	1	1 + 30 part	182515	91.77	1.012	1.11	985.01	35.65	115957	1888321	23004	23069	11840	12031	25	24	56
6736_8_13	69	66	49	41	28	13	2039206	2038073	1992649	1938739	1722408	1124672	66	197888	2038073	2038615	39.51	39.72	52077	52077	41354	41354	11	11	22	22	55	28	1451365	63	0	0	0	1 + 26 part	186730	90.377	1.005	5.35	981.68	36.2	78667	1845310	27638	27638	12430	12430	25	25	53
6755_2_3	69	61	54	46	28	15	2105061	2099597	2077951	2016745	1718226	1237066	66	127406	2103870	2038615	39.67	39.72	61407	61407	33506	35775	12	12	24	22	61	30	1612026	75	0	0	0	0 + 28 part	196609	89.775	1.042	0.95	926.36	34.04	90779	1902860	22265	24338	11655	12148	26	24	58
6823_3_14	69	63	58	49	25	14	2098512	2095566	2083022	2024535	1586666	1177681	65	149534	2097010	2038615	39.7	39.72	56880	56880	29620	31514	12	12	25	24	50	27	1456062	69	0	1	0	4 + 30 part	252266	90.153	1.004	3.43	1038.59	37.65	93657	1839361	22634	24582	11692	12241	26	24	57
6972_5_9	69	60	51	38	28	15	2171915	2166462	2142856	2048833	1865843	1366894	67	287650	2171017	2038615	39.49	39.72	72303	73353	41522	44953	11	10	21	19	52	23	1340515	72	0	1	2	11 + 25 part	292599	91.434	1.008	3.13	932.57	33.69	154173	1871390	26357	27984	13315	15852	24	22	51
7553_4_3	69	63	49	43	26	18	2073866	2070658	2027440	1982268	1678781	1393262	67	169403	2073000	2038615	39.66	39.72	58603	58603	34616	42771	12	12	22	21	67	25	1383375	53	0	0	1	1 + 24 part	171116	91.41	1.021	1.69	901.53	41.27	63702	1897897	23625	23996	14715	14958	28	27	55
7553_4_34	69	63	50	40	26	12	2102159	2099120	2070461	1994215	1734029	1245880	66	243976	2101092	2038615	39.73	39.72	64692	64692	31542	32167	9	9	21	20	78	25	1555450	71	0	0	3	2 + 24 part	206405	89.842	1.034	2	1010.47	39.91	88242	1891139	19668	20722	9319	9932	29	27	69
7622_4_2	69	63	54	42	27	13	2081379	2077888	2055362	1970052	1704232	1169132	66	195984	2080191	2038615	39.54	39.72	58346	58346	35601	35772	11	11	23	22	47	23	1434759	53	0	0	1	0 + 24 part	192285	92.222	1.004	0.1	833.81	35.48	93630	1883454	28236	31038	12506	14395	23	22	49
9789_4_64	69	63	49	40	24	18	2155759	2152749	2117159	2052925	1767258	1550864	66	238571	2154631	2038615	39.54	39.72	71635	71635	40574	51433	10	10	20	18	54	26	1555901	71	0	0	3	3 + 28 part	279019	91.325	1.007	0.23	963.6	34.27	101941	1871868	25120	27441	10685	12920	24	21	55
9789_4_79	69	56	48	36	29	16	2185425	2178607	2154336	2065373	1918170	1466916	63	193919	2183174	2038615	39.52	39.72	69421	69857	42482	48603	10	9	20	18	60	29	1741413	79	0	0	2	1 + 30 part	330635	89.933	1.01	0.18	1048.49	38.02	84045	1847948	25729	26701	9248	17501	25	22	53
15531_6_73	68	56	43	39	33	14	2233109	2225635	2192325	2165694	2075061	1426986	64	204437	2231541	2038615	39.49	39.72	66309	69633	39792	43446	9	8	20	17	53	25	1686578	65	0	5	2	11 + 25 part	376225	90.103	1.01	94.96	1034.43	36.48	104008	1842104	27600	29004	10885	18030	25	22	53
17870_7_165	68	46	28	25	20	15	2220575	2209420	2169712	2150851	2065982	1886151	53	232481	2214754	2038615	39.56	39.72	174286	174286	67361	106439	6	6	11	9	51	17	1810808	74	1	0	1	26 + 23 part	312191	92.757	1.006	9.93	984.1	39.66	163326	1900082	38380	41794	19183	27676	15	13	34
6470_4_19	68	62	52	44	30	13	2072314	2068693	2040736	1985086	1759708	1141721	66	198854	2071510	2038615	39.57	39.72	52666	52666	34757	35072	11	11	24	23	64	24	1345088	66	0	0	0	1 + 28 part	219595	89.437	1.016	4.34	924.65	35.98	92840	1847897	22762	23518	10629	11471	27	26	59
6472_8_10	68	64	50	47	33	14	2081988	2080127	2034563	2010393	1756464	1091542	66	106938	2081239	2038615	39.68	39.72	50939	52107	30591	31727	14	13	27	26	33	20	1073205	73	0	0	1	2 + 28 part	222801	90.681	1.005	0	877.03	34.67	87719	1853109	28521	28521	14064	16171	23	23	49
6472_8_13	68	63	57	49	32	15	2132123	2128529	2111613	2052660	1779669	1181551	67	136973	2131683	2038615	39.48	39.72	56475	56475	31196	33063	13	13	26	24	36	23	1072673	64	0	0	0	2 + 31 part	246558	92.014	1.005	0	924.61	34.17	134716	1878489	30670	30750	15366	17425	20	19	46
6486_6_1	68	66	57	48	27	18	2051035	2049440	2023797	1966879	1612777	1313754	68	141487	2051035	2038615	39.54	39.72	56486	56486	28357	29331	13	13	25	24	35	21	1123853	56	0	0	3	1 + 27 part	169426	91.792	1.006	0.15	910.39	35.32	134811	1875333	30697	30697	15366	16043	19	19	44
6680_4_11	68	63	48	44	28	13	2128368	2125070	2076642	2053530	1800567	1249215	67	192274	2127959	2038615	39.76	39.72	61014	61014	34071	35984	10	10	22	20	66	30	1628092	78	0	0	1	2 + 33 part	297074	88.96	1.01	0.66	1051.75	38.16	71783	1826786	23719	24675	10956	13987	28	26	60
6680_6_4	68	61	50	44	25	11	2045800	2042600	2015762	1974123	1654992	1108012	63	256005	2043812	2038615	39.57	39.72	56828	56828	32691	33271	10	10	22	21	60	24	1425985	72	0	0	0	2 + 24 part	187433	89.688	1.015	2.45	955.32	33.69	105201	1842615	24024	24024	12207	12207	22	22	50
6710_7_2	68	61	54	46	30	13	2183532	2179473	2160286	2106739	1858619	1244323	64	209600	2181820	2038615	39.62	39.72	62472	75633	32905	46450	11	10	22	19	49	23	1230106	58	0	0	6	6 + 28 part	320940	88.845	1.027	0.37	928.61	32.63	183887	1854686	25648	26439	8768	11714	24	22	59
6710_7_7	68	60	54	46	26	14	2035871	2031841	2019316	1962036	1598360	1163851	62	181366	2033578	2038615	39.61	39.72	53866	53866	28712	28712	12	12	24	24	63	32	1519896	67	0	0	0	0 + 26 part	175966	90.497	1.007	1.82	981.9	37.56	106490	1852090	24075	24075	12345	12046	25	25	53
6823_6_14	68	66	58	48	24	14	2086070	2084760	2063250	1985481	1607931	1259594	67	159313	2085624	2038615	39.53	39.72	63696	63696	27573	27583	11	11	23	22	44	25	1463197	67	0	0	2	0 + 24 part	236665	90.114	1.006	0.38	977.05	33.64	92048	1841197	22762	22956	11269	11772	26	25	58
6949_1_23	68	64	51	42	26	15	2053282	2051459	2015943	1951457	1681118	1288678	65	217964	2052206	2038615	39.72	39.72	66295	66295	33604	33943	11	11	22	21	47	24	1516535	70	0	1	0	2 + 25 part	164835	91.236	1.015	4.09	943.79	34.57	82351	1882618	23819	23819	14423	14423	24	24	51
7622_2_28	68	61	52	42	28	15	2036196	2031285	2010417	1942685	1681530	1170331	67	209227	2035873	2038615	39.64	39.72	55953	55953	35453	35453	13	13	24	24	34	23	1248656	52	0	0	0	1 + 24 part	168100	91.233	1.004	0	863.33	37.1	94224	1863523	36139	36139	16972	16972	21	21	41
7622_3_87	68	62	48	41	26	15	2054388	2050593	2007128	1957418	1705757	1282815	66	194206	2053683	2038615	39.63	39.72	68109	68109	38620	38620	12	12	21	21	43	20	1293916	74	0	0	1	1 + 26 part	188061	90.736	1.009	0.29	884.71	37.9	146810	1861439	26575	26575	12841	13358	21	21	48
15378_2_67	67	56	40	37	28	18	2190375	2183915	2144236	2122557	1966983	1620643	63	200291	2188676	2038615	39.56	39.72	81438	82632	49960	51319	10	9	19	17	63	30	1854093	79	0	9	2	11 + 29 part	338841	89.791	1.011	128.07	1044.91	37.37	84040	1840045	30770	31878	11554	17828	24	22	51
15378_3_1	67	50	42	38	24	13	2135193	2125215	2109288	2081082	1842355	1385435	60	234294	2132303	2038615	39.69	39.72	73511	73511	45741	46563	8	8	18	17	54	27	1711317	72	1	8	2	11 + 23 part	282415	90.195	1.006	130.7	951.97	35.19	101684	1842335	30492	31442	13774	14969	23	21	51
16399_6_68	67	59	53	47	30	11	2043030	2039117	2025952	1985182	1680152	962391	61	120539	2040435	2038615	39.79	39.72	48814	48814	31219	31219	13	13	25	25	72	29	1397690	103	1	0	2	1 + 42 part	355529	82.262	1.005	62.98	1600.59	43.65	59830	1673392	18098	18098	5376	5376	33	33	78
6486_7_10	67	62	50	46	28	11	2111857	2109002	2075094	2046622	1719320	1065962	65	226012	2111061	2038615	39.57	39.72	50528	50528	32661	34208	11	11	24	23	36	23	1336261	74	0	1	0	8 + 25 part	201810	93.164	1.005	7.29	848.75	37.8	181894	1903649	32278	32481	16172	17222	18	17	41
6569_8_4	67	64	61	51	28	14	2051307	2049493	2042254	1973016	1579252	1068007	66	156941	2051002	2038615	39.57	39.72	52440	52440	28593	28593	14	14	27	27	51	26	1347123	63	0	0	1	0 + 23 part	167066	91.603	1.009	3.51	928.34	38.77	74327	1878389	23083	24319	12179	12499	27	26	56
6593_2_9	67	60	51	48	29	14	2065248	2060309	2035362	2016411	1684909	1124310	66	150502	2064828	2038615	39.46	39.72	52239	56397	33018	33311	13	12	25	24	32	22	1182401	69	0	0	3	0 + 30 part	184053	91.809	1.005	0	918.77	36.33	103421	1875015	32942	32942	16980	17198	19	19	42
6680_4_13	67	62	55	45	29	18	2216839	2214180	2192179	2119946	1839517	1464474	64	150865	2215762	2038615	39.51	39.72	65115	65851	34824	42987	12	11	23	20	72	33	1755882	62	0	0	1	4 + 32 part	340053	89.829	1.024	0.9	985.61	35.22	93810	1866379	20992	24527	8770	11172	28	24	67
6775_1_17	67	58	52	45	29	14	2057353	2052248	2037319	1984266	1711031	1186389	62	225049	2055359	2038615	39.65	39.72	56315	56596	31581	31669	12	11	24	23	47	23	1273406	63	0	1	2	3 + 24 part	210145	90.02	1.005	1.75	926.02	32.1	142912	1840413	28129	28129	13347	14041	22	22	48
6999_6_22	67	59	54	47	30	16	2063089	2058343	2044220	1991373	1679581	1172704	64	123336	2062123	2038615	39.71	39.72	53337	53337	30283	33743	14	14	26	25	46	26	1236342	55	0	0	0	2 + 24 part	177003	92.037	1.005	0.05	908.02	35.44	105039	1874183	26528	26528	14644	15045	22	22	48
7622_3_58	67	60	52	45	23	11	2040623	2036561	2011347	1957353	1573350	1122690	65	234049	2039996	2038615	39.6	39.72	63270	63270	25471	25471	10	10	22	22	51	21	1412510	61	0	0	0	0 + 24 part	157348	91.513	1.009	5.34	883.9	33.88	79587	1878185	22735	22735	12829	12930	28	28	56
7622_5_80	67	63	53	47	27	12	1988763	1986378	1962403	1921085	1602932	1019911	66	115298	1988302	2038615	39.69	39.72	53311	53311	34673	33603	12	12	24	25	34	20	1091148	64	0	0	4	2 + 22 part	149059	89.902	1.004	0	919	31.92	90733	1827645	35968	34673	15584	14810	18	19	41
9789_3_52	67	61	51	46	26	17	2128065	2124503	2100532	2067233	1716699	1402053	65	246209	2127218	2038615	39.54	39.72	60602	60602	32708	37675	11	11	22	20	46	24	1128652	62	0	0	3	3 + 27 part	259291	90.985	1.007	0.19	999.82	36.23	89034	1863471	29879	32766	13908	16037	22	20	48
9789_4_48	67	58	53	44	33	16	2082029	2076013	2063236	1999116	1829214	1224140	64	178152	2080721	2038615	39.55	39.72	57762	57762	37871	42010	13	13	24	23	55	27	1503629	65	0	0	1	3 + 28 part	200421	91.305	1.01	1.73	904.17	34.71	175050	1872940	31461	31461	13683	14397	21	21	48
15531_7_15	66	57	48	33	21	11	2088999	2085012	2060663	1947224	1736945	1338540	59	196404	2086421	2038615	39.61	39.72	94421	94421	41326	42671	8	8	17	16	46	21	1462206	71	1	12	1	2 + 24 part	207683	91.446	1.008	190.95	992.15	39.75	118862	1870033	31568	31568	15538	16046	19	19	43
6259_7_24	66	58	52	46	30	14	2147003	2142808	2124684	2079295	1823167	1266178	62	155545	2145585	2038615	39.57	39.72	55773	58831	33650	38457	11	10	23	21	56	29	1532842	96	0	0	1	5 + 31 part	286748	90.513	1.007	3.5	1011.43	34.47	86752	1853201	24935	25295	12572	15538	28	26	57
6472_8_12	66	60	55	48	28	14	2064666	2061072	2045822	1991984	1631543	1154889	64	146480	2063816	2038615	39.5	39.72	56594	56594	28424	28424	12	12	25	25	38	24	1273051	70	0	0	2	0 + 27 part	171630	92.286	1.006	0.1	936.77	40.24	134764	1886093	28140	28140	15776	16080	19	19	43
6730_4_2	66	60	55	50	32	17	2116168	2112892	2101373	2069348	1768057	1239419	63	110674	2115016	2038615	39.55	39.72	56014	57826	32042	33531	14	13	26	24	74	34	1543397	73	0	1	3	1 + 35 part	293125	88.674	1.008	5.01	1126.12	36.84	95001	1816349	21873	24320	10930	11799	30	28	63
6755_2_18	66	59	52	44	29	12	2117119	2113713	2093465	2033114	1775793	1162261	61	205456	2115223	2038615	39.63	39.72	57610	60541	32093	33065	11	10	23	21	48	20	1238767	64	0	0	1	4 + 29 part	251311	91.051	1.004	5.81	888.54	33.73	134633	1859518	25730	26422	11219	12645	26	24	56
6925_8_5	66	65	57	43	26	13	2135741	2135198	2106758	2005136	1729820	1240177	66	133212	2135741	2038615	39.57	39.72	72059	73519	33123	35184	11	10	22	20	76	33	1668943	67	0	3	1	3 + 21 part	283563	89.387	1.016	10.39	919.47	32.76	69061	1844103	18441	20747	7831	9153	34	31	76
6999_1_16	66	63	55	45	25	14	2085267	2082785	2065863	1991169	1657534	1244567	66	253051	2085267	2038615	39.59	39.72	57733	59201	32726	38939	11	10	22	21	45	21	1353131	61	0	0	2	3 + 23 part	249056	89.401	1.007	0.86	936.99	37.64	80999	1832008	24393	24447	10970	11766	27	26	56
6999_6_16	66	58	51	42	27	18	2070430	2066608	2047403	1984427	1717871	1415652	61	167552	2068402	2038615	39.73	39.72	63199	63199	33750	36035	11	11	22	21	41	23	1281562	57	0	0	0	4 + 19 part	191631	91.665	1.004	0	930.06	34.68	128888	1871078	29775	29775	15360	15366	20	20	44
7553_4_41	66	56	48	41	25	15	2093499	2087728	2065446	2022955	1752564	1394378	61	189308	2091388	2038615	39.6	39.72	66615	69689	36017	36227	10	9	20	19	74	22	1482582	65	0	0	2	0 + 21 part	183120	91.187	1.027	1.34	1007.61	44.38	72541	1902008	23208	24527	11440	12263	27	26	57
7622_3_93	66	60	50	46	23	14	2032913	2029025	1997498	1970211	1572025	1236108	65	173944	2032546	2038615	39.6	39.72	60395	60395	31634	31634	10	10	22	22	43	23	1369220	62	0	0	1	3 + 26 part	191598	89.894	1.005	0	972.07	38.96	90502	1829557	31291	28274	14261	14261	20	21	48
9789_3_62	66	54	46	40	28	17	2071326	2064808	2047329	2005596	1772902	1400537	59	146617	2068649	2038615	39.69	39.72	65048	65048	37642	37642	11	11	21	21	52	25	1409187	73	0	0	4	4 + 26 part	197870	90.77	1.011	0.73	1079.36	43.39	144669	1866657	32872	32872	14915	15353	19	19	43
9789_5_60	66	61	53	45	32	14	2079915	2076257	2052480	1990855	1778138	1171739	65	149617	2079559	2038615	39.56	39.72	55374	55374	31835	33789	12	12	24	23	55	23	1385125	62	0	0	1	3 + 29 part	199147	91.285	1.01	0.1	911.74	35.41	146401	1873844	26656	28413	13780	14633	23	22	50
12290_3_92	65	57	42	36	26	14	2155454	2150728	2120718	2076015	1926922	1519346	62	319832	2154371	2038615	39.69	39.72	76451	93956	37639	46568	8	7	17	15	65	21	1612096	66	0	9	1	17 + 20 part	286157	90.862	1.009	140.27	1056.23	35.74	91075	1857939	27139	27381	13308	14648	27	25	56
15531_7_29	65	54	47	41	30	17	2160629	2156205	2128827	2083187	1888496	1437231	56	157780	2157293	2038615	39.59	39.72	63702	65233	34914	47875	11	10	22	19	48	22	1509597	69	1	9	2	6 + 25 part	316911	89.71	1.006	148.57	951.75	36.47	101465	1826416	26511	30686	13017	15323	24	21	52
6470_6_14	65	61	50	42	25	14	2100078	2097062	2071534	2008333	1735459	1348950	65	195951	2100078	2038615	39.56	39.72	68860	68860	32526	37948	9	9	20	19	44	24	1467379	64	0	0	1	4 + 21 part	193447	92.986	1.006	0.24	868.48	36.24	142042	1893134	32127	32461	14289	15177	20	19	45
6512_5_13	65	62	52	45	27	14	2080885	2079675	2053338	2004428	1677843	1239710	62	142339	2079675	2038615	39.57	39.72	68617	68617	28047	28253	11	11	23	22	40	23	1312457	68	0	0	1	0 + 27 part	210670	90.935	1.008	0.72	886.01	41.48	116471	1863964	24924	25081	14677	14797	21	20	48
6569_7_11	65	61	54	45	26	15	2064805	2062685	2040461	1967321	1656515	1207149	64	127496	2064442	2038615	39.57	39.72	54570	54570	39934	39934	12	12	23	23	39	24	1231671	69	0	0	1	2 + 25 part	192178	91.404	1.005	2.81	888.33	36.01	85791	1866705	28186	28186	13767	14479	22	22	48
6593_2_1	65	62	52	47	29	14	2118550	2117072	2091541	2055513	1759381	1208968	64	246292	2118193	2038615	39.55	39.72	57727	57809	32909	36439	12	11	24	22	53	24	1350168	56	0	0	1	3 + 25 part	192399	93.21	1.013	1.13	860.75	36.63	94109	1919281	26520	27296	12504	14923	24	23	53
6710_7_18	65	57	52	46	32	14	2106851	2103191	2089428	2048561	1828349	1203406	58	191276	2104055	2038615	39.5	39.72	60430	62070	31911	33111	12	11	24	22	37	23	1387226	57	0	0	3	0 + 30 part	277899	88.983	1.007	0.95	939.4	34.62	146613	1821133	27936	28545	11714	12159	23	22	51
6807_3_22	65	61	56	50	28	13	2072861	2070381	2054584	2009980	1613809	1067760	63	149534	2072169	2038615	39.7	39.72	52878	52878	28012	31829	13	13	26	25	39	26	1339991	76	0	0	1	2 + 28 part	235816	89.802	1.003	0.1	1032.11	37.91	93655	1832215	26896	26896	11996	12587	24	24	53
6871_1_13	65	60	56	47	30	14	2119416	2117102	2108026	2041145	1765957	1209972	62	146860	2118412	2038615	39.52	39.72	55299	56737	32136	34485	12	11	24	22	65	24	1504990	60	0	0	4	2 + 30 part	256228	90.209	1.013	1.46	980.85	34.69	97502	1857180	25062	26224	9981	11637	28	26	60
6925_2_77	65	60	52	48	31	14	2047501	2044956	2018515	1988929	1692650	1097648	62	125670	2046330	2038615	39.7	39.72	55608	55608	32104	32104	13	13	26	26	33	24	1189593	75	0	0	2	0 + 28 part	204349	90.044	1.003	0	1034.24	39.93	110139	1838288	27754	27754	14893	14893	20	20	45
6999_7_1	65	58	50	46	28	11	2119192	2115427	2093607	2070070	1768411	1137309	61	173334	2117493	2038615	39.37	39.72	58478	66848	34222	38260	10	9	22	21	44	22	1385003	65	0	0	1	2 + 27 part	249772	90.995	1.007	0.33	1013.29	37.25	124692	1863712	31468	32556	14121	15632	22	21	48
7553_4_28	65	59	52	47	28	15	2047865	2044056	2024037	1986656	1675131	1222305	64	136791	2047474	2038615	39.56	39.72	58616	58616	30258	30921	12	12	24	23	45	24	1444480	67	0	0	2	3 + 29 part	232224	88.679	1.004	0.15	1011.61	43.15	104274	1810483	28511	28511	12589	13550	25	25	52
7553_6_5	65	61	51	41	28	13	2044044	2041721	2015802	1935260	1721286	1120109	65	182516	2044044	2038615	39.6	39.72	51814	51814	38075	38075	12	12	23	23	31	19	1181974	75	0	0	0	0 + 18 part	145884	92.633	1.005	0	889.63	34	137552	1890855	33871	33871	15366	15366	17	17	39
7622_5_94	65	58	51	45	26	14	2003082	1999032	1982723	1938296	1600272	1131745	62	150582	2001996	2038615	39.63	39.72	57368	57368	32972	32428	12	12	23	24	37	21	1198133	61	0	0	1	1 + 23 part	140489	90.833	1.005	0.05	929.67	38.4	118165	1856731	28747	27803	16838	16308	22	23	46
12290_2_67	64	50	40	37	27	18	2205203	2198916	2176016	2154233	1990817	1670640	54	172370	2201306	2038615	39.44	39.72	77423	83295	54121	60465	10	9	18	16	67	25	1711445	75	0	5	2	1 + 28 part	346835	89.932	1.012	64.92	1067.65	37.74	114802	1845195	26639	31629	10094	17739	24	21	52
14936_5_60	64	51	45	42	25	14	2211999	2203854	2192299	2172577	1902523	1485316	59	152332	2210347	2038615	39.47	39.72	98398	101398	44617	47563	9	8	18	15	48	24	1593591	68	1	8	2	11 + 26 part	336185	91.065	1.01	158.07	993.61	35.34	129599	1860730	30256	32766	13854	17285	19	17	46
15531_7_4	64	58	50	41	26	15	2147687	2144685	2124439	2064712	1805554	1402924	60	182950	2145989	2038615	39.53	39.72	79735	79735	35604	42877	10	10	20	18	47	27	1373847	79	0	11	1	2 + 27 part	274738	91.296	1.005	139.98	1057.56	38.58	92849	1864694	31819	35396	12058	15751	20	18	45
6259_7_2	64	60	51	42	26	13	2159148	2156442	2129255	2063227	1781227	1281123	62	324768	2158252	2038615	39.54	39.72	57089	59637	38929	39913	10	9	21	19	54	22	1329927	64	0	0	5	4 + 26 part	311272	89.599	1.011	14.97	939.19	33.56	140755	1839186	23968	24611	8775	11248	26	24	62
6470_3_7	64	60	51	46	30	15	2038997	2036400	2009955	1971810	1695857	1103257	63	123223	2038518	2038615	39.57	39.72	56265	56265	38078	38078	14	14	25	25	42	22	1092464	67	0	0	0	1 + 23 part	176731	91.132	1.002	0	922.74	37.68	71846	1856927	25474	25474	14696	14696	22	22	49
6470_5_4	64	57	51	41	22	14	2117146	2112232	2097133	2024391	1681837	1356444	64	165766	2117146	2038615	39.61	39.72	81185	89329	34199	45238	10	9	20	18	46	25	1626408	47	0	0	0	9 + 27 part	203856	91.237	1.029	2.31	875.98	36.29	67321	1909860	28236	30108	14588	16084	25	24	51
6472_5_21	64	58	50	42	26	12	2032907	2029045	2011817	1957264	1680409	1110414	62	165602	2032143	2038615	39.59	39.72	51182	51182	40253	40253	11	11	22	22	40	21	1242680	66	0	0	0	2 + 23 part	153664	91.675	1.005	0	894.43	37.24	81582	1870965	31723	31723	17799	17799	21	21	43
6472_8_23	64	58	52	45	28	13	2024894	2021114	2005009	1951631	1643909	1084429	61	221074	2023571	2038615	39.57	39.72	56904	56904	32602	32532	12	12	24	25	37	25	1316858	58	0	0	3	0 + 27 part	161008	90.966	1.004	0	930.04	36.61	121193	1857240	26485	26485	15683	15569	21	21	46
6512_4_23	64	62	48	40	26	14	2069556	2068345	2040519	1972089	1743143	1290276	63	206032	2069058	2038615	39.59	39.72	75090	75090	40056	40056	10	10	20	20	37	20	1221105	62	0	0	2	12 + 25 part	187298	91.937	1.004	0.14	884.73	35.96	97673	1877033	39066	39066	18329	18586	18	18	39
6512_6_13	64	61	52	44	28	12	2060473	2059183	2033161	1971002	1698556	1092966	62	242626	2059750	2038615	39.57	39.72	50252	50252	34487	34487	11	11	23	23	61	26	1455084	70	0	0	1	1 + 22 part	178025	91.004	1.014	1.36	878.34	37.41	91424	1875918	24217	24217	11971	12296	24	24	54
6512_6_15	64	62	50	44	29	14	2062786	2061909	2025071	1979037	1731581	1154594	63	146123	2062466	2038615	39.51	39.72	58250	58250	33954	35239	12	12	24	23	38	19	1209321	70	0	0	1	0 + 26 part	180276	91.627	1.008	0.29	879.85	41.81	81085	1877811	29509	29784	14366	15934	24	23	47
6512_7_13	64	61	53	48	27	16	2057027	2055165	2033930	1995415	1649688	1272130	63	142458	2056669	2038615	39.51	39.72	57343	57343	30085	30956	12	12	24	23	38	25	1158347	64	0	0	1	0 + 26 part	169648	92.154	1.004	0	917.35	32.84	103816	1881559	31395	31482	15426	16045	19	18	42
6730_3_9	64	58	49	41	31	15	2144255	2140874	2113080	2058937	1863005	1272379	63	180259	2143931	2038615	39.55	39.72	63338	68390	37084	40332	12	11	23	21	62	27	1455469	75	0	0	2	4 + 31 part	341694	87.757	1.007	9.84	1200.93	39.24	95061	1796906	24211	27545	8275	11711	26	24	61
6755_4_7	64	61	56	51	30	13	2113432	2111616	2100136	2063891	1728052	1116309	63	154106	2113047	2038615	39.54	39.72	51921	51921	31506	32945	12	12	25	24	66	32	1505265	75	0	1	2	0 + 35 part	301046	88.212	1.008	2.03	1120.61	37.87	95001	1807080	19955	20595	8879	11512	32	30	69
6807_1_21	64	59	49	44	28	15	2111076	2108418	2083346	2046043	1798559	1346179	62	145710	2110298	2038615	39.6	39.72	70866	70866	34368	37526	10	10	21	20	47	24	1607052	64	0	1	4	4 + 28 part	269787	89.623	1.007	1.42	952.9	34.92	110086	1832840	28538	28695	12349	14572	23	22	50
6807_1_4	64	59	49	43	30	17	2196556	2193245	2163944	2122701	1898195	1381739	63	176122	2196078	2038615	39.65	39.72	57400	57412	40171	42349	12	11	23	21	64	26	1545331	58	0	0	2	2 + 23 part	233930	90.325	1.066	0.87	975.47	35.68	76338	1957379	24060	25020	11339	13339	29	26	61
6949_3_4	64	56	49	42	27	16	2100306	2095595	2081336	2030542	1786146	1389480	60	184336	2098709	2038615	39.59	39.72	68991	71419	36072	46559	11	10	21	19	59	24	1490152	57	0	0	5	2 + 25 part	250099	89.597	1.012	3.72	946.77	34.82	90289	1835931	23719	24494	10953	11714	28	26	58
6972_5_10	64	55	48	45	32	17	2115566	2110539	2086805	2067304	1849301	1301529	59	139048	2113690	2038615	39.58	39.72	57400	57986	37126	38628	13	12	24	23	62	28	1572491	70	0	0	2	4 + 26 part	242503	90.865	1.01	3.22	944.14	35.09	94226	1865422	24254	25248	11772	12234	26	25	57
6999_4_8	64	64	52	42	24	12	2076651	2076651	2045617	1967387	1658411	1201678	64	209564	2076651	2038615	39.49	39.72	55512	55512	32822	34957	9	9	21	20	74	22	1507583	65	0	0	1	0 + 24 part	181383	91.263	1.019	2.22	916.85	37.62	90152	1889401	22638	23092	10047	10257	28	27	60
7001_1_17	64	60	53	47	28	14	2056826	2054671	2036308	1993795	1673722	1145889	62	171622	2056001	2038615	39.72	39.72	57040	57040	33399	33399	12	12	24	24	40	28	1374208	76	0	0	0	0 + 26 part	213869	90.13	1.003	0.05	1051.26	42.67	93905	1838394	27754	27754	14128	14250	21	21	48
7004_7_49	64	60	53	48	35	17	2151231	2149112	2130664	2101270	1886887	1217328	61	146478	2150026	2038615	39.58	39.72	52627	54858	38326	39703	15	14	27	24	63	31	1574960	89	0	0	2	2 + 29 part	279033	90.804	1.011	1.4	997.06	37.11	71783	1863935	24614	25497	10753	13768	29	26	60
7622_2_41	64	57	48	40	29	15	2055069	2050794	2026823	1972795	1781395	1264081	61	216681	2053835	2038615	39.59	39.72	57890	57890	38134	41641	11	11	22	21	34	21	1230765	49	0	0	1	1 + 20 part	176784	91.77	1.003	0	849.68	36.24	93631	1873093	35083	35083	19449	19449	21	21	41
9716_7_14	64	52	34	27	20	14	2142282	2135876	2089701	2045691	1915218	1670868	59	294640	2140426	2038615	39.74	39.72	109726	109726	68465	77415	7	7	13	12	56	19	1778884	76	0	0	0	26 + 21 part	286340	90.488	1.005	0.65	1029.71	38.16	162674	1850039	32507	36669	16792	18074	18	16	41
9789_3_61	64	49	45	39	29	16	2186348	2177823	2168686	2129284	1951562	1530504	57	218333	2183423	2038615	39.62	39.72	76560	76560	34934	51347	9	9	19	16	49	26	1727347	84	0	0	0	7 + 25 part	300626	91.82	1.006	0.23	986.51	38.46	153165	1878022	30727	31582	12434	15941	21	18	48
13682_1_93	63	56	47	41	23	13	2151275	2147670	2126451	2081216	1786079	1391966	59	224989	2149864	2038615	39.49	39.72	81725	88017	42869	47263	9	8	18	16	66	26	1461745	81	1	12	2	2 + 23 part	272368	90.889	1.013	210.34	921.49	33.19	138342	1864836	24618	25652	11285	14128	23	20	52
15378_2_11	63	53	44	38	28	16	2166656	2160965	2137856	2099083	1935502	1521795	60	208922	2165496	2038615	39.56	39.72	71590	71988	40333	49055	10	9	19	17	62	30	1684248	71	0	5	2	5 + 28 part	310213	90.106	1.01	103.9	1060.47	38.54	122113	1841610	27412	31878	11852	17501	22	20	48
15378_3_7	63	57	44	37	22	12	2096102	2091971	2052521	2008201	1736307	1345855	62	251751	2095771	2038615	39.66	39.72	88694	88694	37497	39572	8	8	18	17	51	20	1579945	71	2	14	2	11 + 29 part	254903	89.295	1.011	457.21	1043.14	36.86	143256	1820252	31082	31683	14723	16032	20	19	44
15531_6_9	63	60	49	46	32	13	2042282	2040987	2012037	1990515	1729994	1003991	60	106503	2040987	2038615	39.79	39.72	49329	49329	35849	35849	14	14	26	26	71	27	1392232	103	0	5	4	3 + 41 part	355800	82.257	1.005	96.52	1598.9	44.07	79381	1678279	19601	19601	5629	5693	32	32	74
15531_7_12	63	58	47	40	31	15	2118754	2117114	2088419	2035783	1892039	1322099	58	170509	2117114	2038615	39.41	39.72	61388	69158	38468	40613	11	10	21	20	50	25	1344248	61	1	27	1	4 + 26 part	231605	91.564	1.01	398.7	960.28	34.02	99591	1865849	32199	33117	12983	14608	19	18	45
17794_8_127	63	53	45	38	27	15	2136651	2132211	2117733	2069043	1873267	1461547	54	177460	2133097	2038615	39.78	39.72	86325	86325	37267	45480	9	9	19	17	79	23	1501113	99	0	1	2	4 + 34 part	398359	84.13	1.011	3.84	1493.8	42.8	98662	1728821	22142	23604	5646	8285	27	25	72
6470_3_12	63	59	52	46	29	14	2026948	2024423	2007729	1963805	1679092	1114526	61	158022	2026121	2038615	39.59	39.72	53452	53452	34183	33891	13	13	24	25	39	26	1456929	55	0	0	1	0 + 23 part	161342	91.132	1.004	0.44	932.92	34.23	121617	1860725	25176	25176	15548	15548	23	23	49
6472_6_8	63	59	49	45	30	17	2058828	2056537	2026913	1998763	1740404	1281615	62	137049	2058374	2038615	39.5	39.72	58373	58373	33225	33307	13	13	24	23	40	27	1124266	69	0	0	1	0 + 28 part	171220	92.19	1.004	0.1	925.4	35.44	134816	1881027	31279	31279	16263	16986	18	18	41
6512_5_16	63	59	51	43	31	12	2069536	2067081	2047624	1985734	1782635	1083366	62	158669	2069193	2038615	39.66	39.72	52492	56365	35368	35410	12	11	24	23	48	30	1428491	76	0	0	0	1 + 27 part	221746	90.249	1.004	0	892.74	40.71	117949	1840774	26385	26385	13164	14432	23	23	51
6512_6_18	63	59	54	44	31	14	2036867	2034535	2021776	1942099	1724993	1118231	61	252407	2036131	2038615	39.55	39.72	53574	53574	32215	32215	13	13	25	25	45	28	1355223	58	0	0	0	1 + 26 part	156805	91.852	1.004	0.25	876.26	34.66	86718	1868685	30864	30864	14684	14684	21	21	44
6593_2_5	63	57	48	42	29	14	2026833	2023355	1998327	1955511	1732773	1173134	61	204001	2026160	2038615	39.59	39.72	58271	58271	36362	36362	12	12	23	23	36	23	1401869	69	0	0	1	2 + 25 part	152817	91.587	1.003	0.49	896.57	37.01	80606	1862555	34091	32378	17799	17776	21	22	42
6753_1_3	63	55	45	38	23	12	2066326	2061434	2039754	1990870	1743654	1319891	59	206121	2064843	2038615	39.51	39.72	75037	75037	41236	41835	8	8	18	17	55	21	1555114	70	0	1	3	2 + 25 part	232372	89.308	1.006	1.84	899.3	31.42	115928	1830127	22741	22741	12016	12292	24	24	55
6755_5_10	63	56	50	43	28	15	2083652	2079991	2066995	2016700	1758352	1283222	59	181532	2082204	2038615	39.48	39.72	64298	64298	35563	38569	11	11	22	21	74	29	1589169	66	0	0	0	0 + 24 part	200738	90.914	1.015	0.77	897.06	31.46	72335	1877021	23879	23949	11548	12016	28	27	59
6807_1_11	63	58	49	45	26	17	2081746	2079390	2050205	2023564	1699399	1346699	60	139385	2080607	2038615	39.7	39.72	65045	65045	39155	39155	12	12	22	22	60	27	1525254	80	1	1	2	0 + 26 part	200958	89.538	1.03	3.56	1029.78	36.38	95703	1870506	27164	27509	14574	14768	24	23	50
6807_2_3	63	58	54	46	24	16	2085007	2082200	2071878	2018604	1629503	1355881	60	149398	2083672	2038615	39.7	39.72	70997	75358	31830	32219	12	11	22	21	49	23	1370132	78	0	0	1	0 + 31 part	240034	89.865	1.006	1.06	1031.55	36.95	93752	1839551	25845	26526	11461	12010	25	24	54
6871_2_3	63	61	47	40	25	14	2108805	2107473	2070780	2020063	1759982	1348733	62	176787	2108351	2038615	39.56	39.72	60251	60251	32598	43600	9	9	20	18	67	29	1696150	65	0	0	1	1 + 21 part	192389	90.453	1.039	0.76	1003.21	36.39	72482	1908916	25800	26227	11766	14386	27	26	56
6949_2_2	63	58	49	41	28	17	2145697	2143192	2121962	2061341	1853075	1418353	60	257350	2144384	2038615	39.5	39.72	64031	64031	43673	45361	11	11	22	20	79	28	1661215	63	0	1	2	0 + 27 part	286408	90.193	1.01	2.1	939.15	35.41	67552	1854004	21210	22170	8803	10243	30	28	68
6952_4_16	63	58	50	47	29	12	2028460	2025746	2008776	1988520	1701108	1061632	60	168145	2027313	2038615	39.57	39.72	50401	50401	34215	34215	12	12	24	24	38	20	1066082	69	0	1	0	0 + 21 part	129362	92.692	1.004	10.11	830.95	33.97	165643	1891688	32169	32169	17708	17674	20	20	40
6999_7_23	63	57	49	42	26	15	2038559	2035212	2019377	1969500	1699397	1306632	61	162425	2037761	2038615	39.69	39.72	71479	71479	36307	36307	11	11	21	21	37	26	1333928	76	0	0	0	1 + 28 part	193245	90.284	1.002	0.1	1084.9	41.67	102033	1842225	33896	33896	16081	15750	19	19	42
7001_2_17	63	58	51	44	30	14	2033902	2032036	2012633	1957647	1739204	1162819	58	145000	2032036	2038615	39.59	39.72	53883	53883	33188	33188	12	12	23	23	47	26	1345980	68	0	0	2	0 + 23 part	151745	91.776	1.005	1.18	936.63	37.84	98576	1873505	29683	29683	14747	14747	20	20	45
7004_7_50	63	60	56	48	29	13	2080777	2079442	2066867	2005629	1672352	1100741	61	151355	2079949	2038615	39.7	39.72	57035	57035	30168	32008	12	12	25	24	52	29	1453317	72	0	0	1	0 + 28 part	234400	89.788	1.008	0.72	1030.85	37.2	93752	1839485	21664	21766	11382	12326	27	26	59
7038_4_21	63	55	49	40	32	16	2175866	2171636	2153896	2088671	1969893	1378985	60	177919	2174881	2038615	39.63	39.72	67900	73985	42386	44629	12	11	22	20	50	27	1383738	87	0	0	4	0 + 29 part	363430	88.085	1.009	0.92	1209.48	37.03	142348	1805072	22789	25219	8570	10689	25	22	63
7622_3_50	63	59	52	43	25	16	2021265	2019348	2004791	1937539	1639935	1266961	60	116085	2019971	2038615	39.69	39.72	65563	65563	38084	38084	12	12	22	22	32	18	1016595	68	0	0	2	2 + 24 part	183820	89.683	1.004	0.1	915.61	34.02	115657	1829123	37717	37717	14731	14642	17	17	41
9789_4_32	63	59	52	43	30	14	2086446	2083654	2064983	2001379	1783727	1237023	62	196732	2086057	2038615	39.57	39.72	62453	62453	31849	34589	11	11	23	21	56	26	1461402	65	0	0	2	4 + 26 part	201819	91.385	1.011	0.14	913.05	34.84	174972	1876347	30985	31297	13665	14633	21	20	48
9789_5_34	63	57	44	40	26	18	2130365	2127426	2094072	2065311	1835526	1550629	60	170912	2129340	2038615	39.63	39.72	69717	71285	48153	51887	11	10	19	18	55	26	1520690	70	0	0	4	0 + 23 part	266102	90.462	1.01	0.09	1018.56	37.52	85703	1856202	25643	25828	13406	15764	24	23	52
15378_3_25	62	51	40	38	27	19	2122596	2117066	2089555	2076947	1879835	1597858	56	147413	2120391	2038615	39.51	39.72	78845	78845	54722	58044	11	11	19	18	52	25	1566459	66	2	6	2	3 + 27 part	248306	91.075	1.008	130.02	907.6	33.12	91336	1858278	28558	29864	13819	16037	21	20	48
15531_6_82	62	57	43	39	29	14	2122417	2119580	2084286	2054382	1887530	1345976	60	163801	2121539	2038615	39.72	39.72	88303	88303	38549	45359	9	9	20	18	41	23	1505919	71	0	9	3	6 + 30 part	240039	91.423	1.01	119.25	923.4	35.68	159670	1871524	37840	38851	15452	17605	17	16	41
15531_7_16	62	56	49	45	27	11	2059904	2056083	2045296	2017920	1670609	1145954	59	222438	2058787	2038615	39.53	39.72	65146	65146	30140	30509	9	9	23	22	52	28	1325469	80	0	33	0	0 + 26 part	185656	90.871	1.011	415.73	979.75	36.6	99061	1859792	28828	28828	15674	15903	23	23	47
15873_3_74	62	53	43	36	26	13	2081719	2076542	2053196	1997181	1812266	1318712	58	295760	2080149	2038615	39.67	39.72	75282	75282	38444	40685	8	8	19	18	54	24	1442207	66	2	4	1	5 + 23 part	211319	90.95	1.008	100.14	966.5	37.48	134721	1858298	31860	31860	14933	15319	20	20	44
17794_8_55	62	51	40	37	28	17	2248072	2242267	2213216	2188927	2043976	1640065	56	144111	2245739	2038615	39.45	39.72	95241	97634	43510	58533	10	9	19	16	52	22	1683704	79	0	0	2	12 + 24 part	371314	90.983	1.011	13.58	1021.29	34.94	90982	1864839	28601	30965	11618	17194	27	24	56
6472_6_3	62	57	49	45	28	14	2049324	2046345	2025665	1990781	1707322	1193450	60	158289	2048541	2038615	39.68	39.72	63372	63372	32562	38174	11	11	23	22	49	27	1466781	65	0	1	0	1 + 28 part	208051	90.004	1.003	3.27	885.09	35.53	77223	1836182	26103	26103	14722	14747	23	23	50
6486_6_14	62	60	51	46	27	11	2029444	2028146	2005826	1965934	1648727	1047680	62	168552	2029444	2038615	39.56	39.72	53786	53786	31752	31752	11	11	23	23	35	24	1218569	61	0	0	0	3 + 25 part	174840	90.7	1.003	0.15	866.29	35.75	166947	1849981	27010	27010	15587	15587	18	18	43
6569_7_12	62	59	52	48	29	14	2112559	2111783	2093897	2068384	1726518	1183580	59	116063	2111783	2038615	39.59	39.72	61603	61603	31727	34963	12	12	25	23	43	25	1401263	57	0	0	5	2 + 29 part	236234	91.725	1.003	3.17	898.22	34.39	105980	1870796	26779	27650	13652	17019	24	23	50
6649_8_24	62	51	47	41	26	15	2164288	2157826	2147133	2107954	1849915	1476282	57	250156	2162276	2038615	39.56	39.72	80369	80369	36523	41481	9	9	19	17	59	30	1777672	69	0	0	2	6 + 24 part	326557	89.522	1.006	1.8	964.22	34.08	86608	1831143	25796	27747	10912	13909	26	23	57
6736_6_15	62	56	51	47	30	14	2089928	2086844	2072371	2043975	1778774	1183623	58	144588	2088270	2038615	39.61	39.72	54507	66999	34318	36176	12	11	24	23	62	24	1471595	64	1	2	1	1 + 24 part	229837	90.373	1.009	4.02	987.49	36.48	95406	1853335	26284	27354	11771	12764	26	25	54
6930_8_22	62	56	47	41	29	15	2076422	2073288	2045282	2000612	1798503	1222516	59	207057	2075333	2038615	39.6	39.72	57621	57621	40491	41671	12	12	23	22	45	23	1378050	74	0	0	2	3 + 21 part	205488	91.302	1.005	0.05	915.7	39.11	105318	1864340	36138	38732	14126	14747	21	20	44
6999_3_10	62	61	51	45	31	18	2077112	2076528	2057079	2014279	1787106	1316406	62	157738	2077112	2038615	39.52	39.72	56638	56638	38874	41079	13	13	24	23	40	23	1265170	65	0	0	2	1 + 25 part	195470	91.823	1.005	0.1	882.46	35.1	85560	1875836	33912	33912	14578	15584	20	20	43
7038_7_21	62	60	51	42	29	14	2137168	2135469	2111256	2048894	1838216	1301797	62	228813	2137168	2038615	39.51	39.72	65942	66026	34487	45206	11	10	21	19	58	25	1515954	71	0	0	1	4 + 20 part	233011	92.914	1.005	0.75	942.84	33.21	87527	1899112	24721	27201	11789	13227	25	23	55
7622_5_74	62	54	45	39	28	13	2082287	2078063	2050985	2010689	1828268	1255491	57	246496	2080336	2038615	39.52	39.72	73513	73513	39401	42922	10	10	20	19	48	24	1280396	67	0	0	1	1 + 26 part	172075	92.725	1.01	0.05	925.83	33.49	134716	1902744	33015	36170	17719	19037	17	16	38
14520_6_39	61	53	47	40	31	14	2156206	2151196	2132613	2079269	1910970	1295332	57	210579	2154462	2038615	39.56	39.72	60169	61227	36160	40805	11	10	22	20	56	23	1543483	82	1	4	1	3 + 27 part	273008	91.523	1.008	88.61	999.83	36.71	92669	1872444	30011	30439	14221	17175	24	22	50
15531_7_22	61	56	47	42	25	14	2029686	2026861	2000841	1968976	1683829	1269718	60	244779	2029223	2038615	39.73	39.72	64297	64297	40171	40171	10	10	20	20	46	26	1401039	64	0	29	2	0 + 24 part	167198	90.506	1.009	387.93	949.94	33.17	106757	1850802	25520	25520	14979	14979	21	21	45
6470_6_3	61	58	49	42	28	15	2087763	2086260	2063684	2013751	1753623	1279341	60	148421	2087461	2038615	39.65	39.72	63514	63514	33280	39647	11	11	22	21	45	23	1325499	71	0	0	2	2 + 28 part	246255	89.768	1.006	0.19	916.82	38.03	115363	1834877	27055	27754	11770	13239	21	20	49
6472_6_23	61	55	49	44	27	12	2097228	2093562	2077443	2040464	1733959	1224042	60	168346	2096783	2038615	39.55	39.72	56453	56453	31747	33632	9	9	22	20	36	22	1331299	57	1	0	0	8 + 28 part	238421	90.9	1.003	2.62	885.32	39.29	167229	1855585	30579	31293	15677	17048	18	17	42
6472_8_15	61	60	50	41	25	14	2099815	2099104	2068851	2010107	1703827	1294936	61	213881	2099815	2038615	39.5	39.72	63580	63580	33933	36756	10	10	21	20	44	25	1524826	57	0	0	1	0 + 24 part	234562	90.984	1.006	0.05	927.75	38.55	118231	1858663	26335	27361	14158	14745	23	22	50
6486_8_14	61	55	44	42	27	15	2072454	2068511	2042539	2027389	1773327	1307928	59	155095	2071748	2038615	39.65	39.72	62851	62851	39221	40405	11	11	21	20	43	22	1437252	64	0	0	1	14 + 24 part	230700	90.009	1.003	0.29	964.83	36.51	85883	1838356	30389	30633	17915	17957	22	21	45
6512_1_10	61	57	48	45	28	13	2058273	2055987	2035706	2015649	1771051	1238015	60	190632	2057889	2038615	39.59	39.72	58650	58650	34825	35979	10	10	21	20	31	19	1215872	61	0	0	1	1 + 24 part	181636	91.641	1.004	0.05	869.71	33.03	141892	1871693	35247	35247	16082	16082	17	17	39
6512_3_8	61	57	49	41	28	12	2026556	2023617	2001751	1941994	1710202	1146033	61	274841	2026556	2038615	39.58	39.72	60336	60336	32581	32581	10	10	22	22	39	21	1234550	53	0	0	1	2 + 23 part	169012	90.788	1.004	0	882.58	39.01	87612	1853593	30254	30254	15587	15587	21	21	45
6512_5_15	61	57	49	42	23	16	2099728	2097149	2075646	2018375	1685964	1426869	60	178688	2099300	2038615	39.68	39.72	68168	68168	34014	35127	10	10	20	19	48	22	1211499	71	0	0	3	5 + 28 part	284460	88.761	1.003	0.24	948.78	40.23	116696	1811437	23030	24105	11854	14019	22	21	53
6512_7_15	61	57	49	44	29	14	2101477	2099030	2081028	2049232	1820155	1223303	59	151360	2100541	2038615	39.55	39.72	54940	54940	39661	40188	11	11	22	21	35	23	1459680	63	0	0	2	1 + 22 part	193752	93.241	1.003	0.57	850.74	35.25	127363	1901438	33147	37286	17036	17741	19	18	41
6631_1_4	61	56	50	41	30	17	2152902	2149675	2131133	2066224	1853872	1402427	60	233959	2152573	2038615	39.65	39.72	60025	62990	39519	42015	12	11	22	20	53	29	1782274	64	0	0	0	3 + 30 part	283575	91.253	1.005	0.74	935.01	33.01	90108	1865460	24248	26043	11711	14581	27	25	58
6649_8_19	61	56	50	46	27	12	2120853	2118504	2103276	2076042	1747580	1178704	58	190350	2119776	2038615	39.49	39.72	65013	71856	33536	35988	11	10	22	20	58	26	1531239	61	0	1	3	1 + 27 part	252919	90.556	1.011	5.61	906.95	31.96	116088	1860489	22197	23073	10081	10483	28	26	64
6673_8_11	61	55	46	40	23	14	2028535	2025863	2002891	1960432	1648040	1323905	57	250864	2027096	2038615	39.59	39.72	77650	77650	35396	33468	9	9	19	20	50	20	1263609	71	0	0	0	0 + 22 part	189240	89.709	1.005	0.35	943.62	33.57	105156	1831971	30669	30669	13904	13301	19	19	44
6731_6_9	61	54	47	43	31	13	2043690	2039510	2016724	1989894	1793312	1176116	59	189656	2042853	2038615	39.66	39.72	61086	61086	34027	34027	11	11	22	22	40	21	1288879	59	0	2	3	4 + 27 part	212597	89.437	1.004	128.01	958.33	32.96	152321	1823801	27695	27695	14764	14764	20	20	44
6736_8_1	61	59	51	44	24	10	2121880	2121080	2106193	2051112	1723783	1201944	59	249434	2121080	2038615	39.59	39.72	73872	73872	28830	35229	8	8	20	18	58	21	1456261	73	0	0	1	5 + 23 part	266667	89.785	1.013	0.8	968.33	34.75	152252	1848203	28318	28925	11522	14486	23	21	50
6753_3_19	61	56	49	38	24	16	2103941	2100892	2076803	1992798	1761897	1447208	60	196318	2103587	2038615	39.47	39.72	73268	73268	40437	41706	10	10	20	18	58	23	1553362	56	0	0	1	1 + 28 part	263456	89.779	1.005	0.52	977.46	34.31	101939	1836766	24070	24372	9956	11331	27	26	60
6823_5_23	61	55	44	36	22	13	2103144	2099415	2073164	2017234	1769120	1448454	59	183194	2102336	2038615	39.62	39.72	91996	91996	42970	44172	8	8	16	15	70	24	1712591	69	0	0	0	13 + 21 part	223402	91.165	1.011	1.86	927.36	34.22	96100	1872465	24311	24735	12556	13820	26	25	54
6841_7_3	61	56	42	38	24	15	2047050	2044006	2006774	1982702	1747045	1410093	59	199569	2046394	2038615	39.48	39.72	66862	66862	43486	43486	9	9	18	18	69	26	1596700	64	0	0	0	2 + 23 part	190609	90.521	1.006	3.03	972.06	35.01	78564	1850187	23915	23915	12265	12440	27	27	56
6925_1_57	61	53	49	44	27	16	2078825	2074977	2064501	2029102	1717491	1311006	55	167447	2076483	2038615	39.69	39.72	59534	59534	34589	38523	11	11	22	21	44	21	1302703	60	0	0	4	2 + 26 part	221066	90.694	1.004	0	917.08	35.59	128889	1851917	28540	28900	15604	16215	23	22	47
6999_4_11	61	58	51	46	25	12	2033407	2031259	2013503	1971057	1612188	1134204	60	173290	2032961	2038615	39.72	39.72	57431	57431	32666	32336	10	10	22	23	49	23	1336697	79	0	0	0	0 + 23 part	175937	90.272	1.009	1.28	1059.07	43.04	93950	1847272	26571	26571	14105	14105	23	23	50
6999_5_9	61	60	55	49	32	15	2040125	2039546	2030548	1987250	1718129	1097651	61	136763	2040125	2038615	39.51	39.72	55452	55452	32412	32412	14	14	26	26	40	23	1168281	63	0	0	1	1 + 26 part	160456	91.674	1.006	0.15	887.54	39.44	97609	1874124	32235	32235	14562	14562	20	20	44
7038_6_21	61	54	45	40	26	12	2076375	2071855	2045615	2005227	1756842	1196908	59	173696	2075472	2038615	39.75	39.72	62041	62041	42466	42466	10	10	20	20	50	22	1461680	75	0	0	2	6 + 23 part	224504	90.427	1.004	1.93	911.11	32.28	139866	1846045	24897	25810	13081	13447	23	22	50
7092_6_18	61	54	45	39	26	13	2040091	2036017	2009066	1963737	1754977	1279240	58	186079	2038887	2038615	39.7	39.72	81018	81018	39509	39509	9	9	19	19	35	18	1244508	64	0	0	0	0 + 23 part	164780	91.7	1.003	0.83	937.47	36.96	89497	1870531	32476	32476	16047	16047	21	21	43
7622_5_58	61	58	46	39	24	14	1996580	1994683	1964864	1910726	1659574	1302190	60	248535	1996143	2038615	39.67	39.72	66864	65452	36572	33082	9	10	19	20	39	20	1244214	62	0	0	1	1 + 22 part	140870	90.533	1.005	0.1	925	37.44	119510	1851113	27733	27733	17906	17527	21	21	43
9789_3_80	61	50	41	40	26	14	2134992	2129113	2101444	2096167	1866692	1450731	55	231880	2132528	2038615	39.58	39.72	71723	71849	40072	42644	9	8	18	16	53	20	1485387	73	0	0	7	1 + 26 part	268043	90.715	1.008	0.19	993.12	35.96	69144	1858278	26022	27090	14828	17019	25	23	51
12290_2_78	60	40	34	29	22	13	2123274	2113913	2095006	2054065	1928110	1597081	46	289592	2118138	2038615	39.59	39.72	126673	126673	50469	58260	6	6	13	12	48	18	1643661	102	0	6	1	5 + 22 part	245031	91.257	1.007	88.47	1075.86	39.4	162028	1864772	34328	34456	16048	19228	19	17	41
12378_2_78	60	54	41	38	26	17	2181075	2177121	2142521	2116403	1886243	1534219	58	177088	2180241	2038615	39.63	39.72	68706	69590	46214	51320	10	9	20	17	65	27	1730587	82	0	1	3	8 + 27 part	328627	89.971	1.01	36.1	1051.38	38.38	125298	1841025	26362	28299	11638	19009	25	22	51
15378_3_29	60	52	43	39	31	19	2222210	2217529	2194649	2164243	2020126	1592967	57	189274	2221214	2038615	39.62	39.72	68564	68719	46990	53161	11	10	21	18	50	28	1733659	79	1	6	2	5 + 24 part	315594	92.567	1.01	130.65	966.47	35.72	115000	1897016	25228	32314	14315	16048	24	20	53
6470_6_6	60	55	47	39	26	14	2036745	2032890	2012946	1954180	1735592	1323419	60	180010	2036745	2038615	39.58	39.72	61934	61934	33291	33291	9	9	20	20	48	25	1465440	59	0	0	0	1 + 24 part	172065	90.827	1.007	0.49	879.13	36.24	116592	1860478	29362	29362	13685	12743	20	20	45
6755_1_4	60	55	46	42	31	14	2153594	2151345	2129121	2103906	1884821	1231324	56	142467	2152041	2038615	39.54	39.72	63338	70893	38866	44108	12	11	23	21	77	29	1627822	72	1	0	2	5 + 31 part	347590	87.68	1.01	2.74	1213.45	40.45	95001	1799901	21872	22083	8275	11711	30	28	67
6925_6_21	60	57	45	36	25	19	2156078	2154307	2123551	2057394	1887959	1648317	58	180280	2155175	2038615	39.36	39.72	81051	86422	50643	50943	10	9	19	17	98	30	1726344	64	0	1	2	0 + 25 part	271987	90.749	1.018	4.13	991.4	37.46	80146	1878721	19602	20592	7437	9281	33	30	76
6952_7_6	60	56	48	40	27	15	2038605	2035733	2019779	1967688	1750411	1300256	59	257257	2038116	2038615	39.52	39.72	65008	65008	39805	39805	11	11	21	21	37	17	1206196	65	0	0	1	1 + 23 part	161990	91.714	1.003	0.25	878.76	35.51	85643	1871981	33913	33913	17710	17710	20	20	41
6999_5_10	60	55	46	41	27	18	2047031	2044430	2016422	1982981	1727840	1379182	59	169164	2046705	2038615	39.53	39.72	58910	58910	39937	39937	12	12	22	22	45	23	1417733	69	0	0	0	1 + 21 part	166326	91.661	1.006	0.2	933.21	37.14	121582	1875581	31722	31722	15593	15593	20	20	44
6999_5_17	60	58	50	44	28	16	2017076	2015735	1995876	1948080	1670662	1247062	60	160535	2017076	2038615	39.7	39.72	58865	58865	34286	33397	12	12	23	24	38	24	1382489	73	0	0	0	2 + 25 part	171104	90.138	1.005	0.94	1074.03	44.84	93842	1838205	28513	27737	14624	14516	21	22	45
6999_5_19	60	58	51	46	29	15	2017050	2015665	1996820	1956524	1666068	1162831	60	171713	2017050	2038615	39.69	39.72	57240	57240	32587	31683	13	13	24	25	42	27	1352306	85	0	0	0	0 + 26 part	170239	90.121	1.005	0.3	1069.66	45.29	93934	1839289	28319	28319	14249	14121	22	22	45
7001_1_19	60	53	45	40	27	15	2023617	2020402	2000217	1964404	1738511	1303449	55	226299	2021549	2038615	39.61	39.72	57847	57847	38908	38061	10	10	20	21	34	20	1296684	63	0	0	0	2 + 19 part	150432	91.508	1.003	0.1	939.26	33.99	121589	1866422	30829	30829	18163	18030	20	20	42
7001_1_5	60	59	53	47	30	18	2063168	2062851	2050124	2004828	1722304	1299777	59	110075	2062851	2038615	39.6	39.72	55796	57531	33574	34153	14	13	25	24	41	21	1189494	61	0	0	1	1 + 23 part	189260	91.475	1.005	0.39	865.01	40.11	85692	1867254	32152	32152	14579	14623	21	21	46
7038_4_9	60	59	48	41	29	16	2150405	2149864	2119689	2063236	1858806	1426577	60	202758	2150405	2038615	39.44	39.72	60286	77532	32799	40267	10	9	21	19	61	25	1321567	67	0	0	1	2 + 28 part	256298	92.179	1.008	3.16	973.93	36.82	119076	1889827	27382	29692	11778	14109	25	23	56
9716_7_47	60	53	42	35	25	14	2150044	2145622	2116419	2061210	1889080	1509135	58	189754	2149292	2038615	39.46	39.72	79686	80466	36000	49086	8	7	17	15	45	17	1364448	73	0	0	2	2 + 21 part	230102	93.348	1.009	0.05	904.52	33.58	116236	1914358	33410	33792	17450	18521	19	18	42
15531_2_12	59	50	42	36	30	16	2119706	2113803	2097825	2058898	1938842	1425051	59	149215	2119706	2038615	39.49	39.72	65758	86373	42879	43362	10	9	20	19	47	24	1474231	72	0	7	2	9 + 22 part	263851	90.472	1.006	113.51	981.36	36.44	105407	1850936	31793	32039	15806	17231	21	20	44
15531_7_20	59	56	50	44	27	17	2097525	2095694	2078133	2031251	1739938	1389162	58	239192	2097201	2038615	39.63	39.72	62787	62787	35016	35201	11	11	22	21	41	22	1402164	63	2	23	2	0 + 26 part	221704	91.271	1.008	383.46	908.12	34.99	114008	1860587	25486	26436	14336	15366	24	23	50
15873_2_72	59	55	44	39	29	13	2166662	2164044	2139462	2104037	1914814	1367476	58	239282	2166204	2038615	39.45	39.72	72242	81785	34658	40050	9	8	20	17	48	23	1387668	82	0	4	4	4 + 29 part	293437	90.98	1.01	63.34	1039.77	33.97	105830	1866244	26788	27600	14988	17727	23	20	50
19183_3_51	59	48	43	38	25	11	2148182	2143478	2133496	2092842	1863710	1342453	49	240708	2144364	2038615	39.75	39.72	86311	97398	38684	39648	8	7	18	16	87	22	1604721	99	0	0	4	1 + 32 part	410657	84.047	1.012	12.36	1470.29	43.31	76614	1726198	18869	21293	5296	8518	31	28	78
6472_7_6	59	55	49	42	25	15	2063749	2062086	2049597	1995959	1716592	1361898	56	146283	2062716	2038615	39.5	39.72	72169	72169	33874	37938	10	10	20	19	39	20	1170882	70	1	0	1	0 + 22 part	173532	92.267	1.004	2.28	934.36	37.32	134704	1883301	43668	44018	15366	16045	16	15	37
6512_2_14	59	58	51	47	28	11	2053689	2053016	2033669	2003720	1664666	1083249	59	155697	2053689	2038615	39.57	39.72	53700	53700	28395	28460	10	10	24	23	36	26	1473070	62	0	0	2	1 + 27 part	185353	91.31	1.004	0.15	869.1	33.31	111586	1864514	27846	27846	16043	16071	21	21	45
6631_4_18	59	54	43	40	27	12	2064853	2062586	2029067	2009728	1800105	1244590	55	214810	2063345	2038615	39.48	39.72	67221	67221	33722	38520	9	9	20	19	65	30	1630264	66	0	1	1	2 + 22 part	193362	91.115	1.007	8.05	994.3	36.77	76386	1862966	27281	28037	14386	15100	25	24	52
6731_3_11	59	57	50	41	28	18	2156684	2155360	2132128	2065805	1850007	1466785	58	191870	2156293	2038615	39.48	39.72	64778	71552	41454	45391	12	11	22	20	65	29	1678279	56	0	0	2	0 + 27 part	298035	90.077	1.012	5.29	994.54	35.07	101894	1851429	24372	25067	9522	11322	27	25	63
6731_3_12	59	56	49	37	26	17	2103184	2101737	2079694	1989526	1818201	1495326	57	200888	2102334	2038615	39.46	39.72	75476	75476	45346	47162	10	10	19	18	52	25	1600173	59	0	0	1	1 + 27 part	265064	89.691	1.005	4.33	982.42	34.95	101939	1833372	27441	27996	10459	11412	24	23	55
6753_1_4	59	56	46	41	28	18	2095228	2094064	2071463	2033952	1813556	1462015	56	128468	2094064	2038615	39.49	39.72	72886	72949	40813	44291	12	11	21	20	57	33	1787221	57	0	0	3	1 + 30 part	243432	90.507	1.003	1.15	954.21	32.09	65736	1849334	25442	26376	11775	13011	26	25	56
6805_4_4	59	55	49	43	27	17	2042136	2039703	2021024	1982263	1668879	1284517	58	108796	2041810	2038615	39.68	39.72	55967	55967	32046	32046	13	13	23	23	42	26	1380788	77	0	0	1	1 + 28 part	195414	90.179	1.004	1.03	1042.48	38.89	79593	1843110	31953	31953	14270	14270	21	21	46
6840_1_14	59	56	48	42	25	15	2080275	2079209	2063499	2021008	1742688	1388092	56	200176	2079209	2038615	39.5	39.72	80627	80627	42501	42501	10	10	19	19	49	22	1537312	75	0	0	1	0 + 26 part	212430	90.831	1.008	0.34	936.39	34.13	141674	1862703	24062	24315	14398	14494	24	23	52
6925_1_58	59	56	50	41	28	16	2125824	2124639	2110126	2042221	1818220	1358559	56	153748	2124639	2038615	39.68	39.72	66797	66797	36587	41986	11	11	22	20	72	25	1571930	85	0	0	3	1 + 40 part	405452	83.993	1.004	0.09	1455.42	47.66	110044	1715165	18866	19288	6678	8993	33	30	77
6925_4_9	59	54	47	42	27	16	2094408	2092232	2073297	2040236	1783423	1377051	55	172941	2092855	2038615	39.57	39.72	62424	63965	41325	42215	11	10	21	20	66	28	1676848	91	0	1	0	0 + 28 part	233843	90.203	1.011	2.48	1109.25	38.18	88141	1852638	25687	26039	13618	13953	26	25	54
6930_8_21	59	55	47	41	28	15	2043039	2040939	2019244	1982147	1761053	1291720	57	201228	2042404	2038615	39.53	39.72	58012	59283	39227	39227	11	10	21	21	43	24	1472286	57	0	0	1	1 + 20 part	158461	91.979	1.005	0.15	942.78	37.44	121565	1879288	30872	30872	17516	17516	19	19	42
6952_4_15	59	56	49	44	25	14	2109117	2107173	2085821	2047090	1711271	1308362	58	207717	2108816	2038615	39.53	39.72	69353	71319	35226	36155	11	10	21	20	47	24	1376261	61	0	0	1	1 + 24 part	192259	93.485	1.006	0.28	880.68	43.92	151385	1911254	33590	35285	15373	17234	19	18	42
7001_1_22	59	57	49	46	29	15	2093514	2092546	2075831	2056893	1792839	1261270	58	157715	2093208	2038615	39.53	39.72	56583	57526	38907	39956	12	11	22	21	38	24	1414406	61	0	0	3	1 + 23 part	213215	91.829	1.004	0.05	935.08	33.39	121318	1875745	28113	28113	16097	18031	22	22	47
7054_4_20	59	54	49	38	25	11	2126557	2123269	2110298	2032545	1810531	1304337	58	406376	2126095	2038615	39.56	39.72	75095	75953	38799	39164	8	7	18	17	49	19	1371623	66	0	0	4	4 + 25 part	287682	89.822	1.004	3.48	909.99	33.26	182172	1837031	24447	24654	10933	12048	25	24	57
7622_5_72	59	52	48	41	25	16	2069607	2064704	2054523	2005405	1737542	1422009	58	200875	2069115	2038615	39.54	39.72	63305	63305	36451	38218	10	10	20	19	54	23	1508410	52	0	0	2	3 + 25 part	181969	91.775	1.009	0.58	863.74	37.95	142923	1883323	33637	33637	16586	16851	20	20	43
9716_7_12	59	51	46	41	29	14	2079083	2074151	2058335	2022455	1807479	1237194	57	231774	2078348	2038615	39.68	39.72	60134	65194	38134	39255	11	10	22	21	54	26	1488878	72	0	0	1	3 + 21 part	197198	91.298	1.011	0.19	955.4	35.3	160717	1872931	28923	29049	15947	16322	21	20	46
15873_3_54	58	53	44	37	25	12	2081972	2079097	2055701	1998400	1783907	1312755	56	295763	2081277	2038615	39.66	39.72	78032	78032	36017	37080	7	7	19	18	49	22	1431080	66	1	4	1	4 + 23 part	210216	91.013	1.008	85.09	963.89	37.4	135031	1861051	30999	31700	14975	15261	21	20	45
6470_3_8	58	56	53	44	25	14	2085424	2084214	2076933	2010293	1657243	1232169	57	197183	2084953	2038615	39.59	39.72	61865	61865	32775	34373	11	11	23	22	54	27	1481270	70	0	0	3	0 + 28 part	250171	89.484	1.006	0.1	938.48	39.3	91211	1830940	24146	25088	10116	11165	25	24	58
6470_5_1	58	56	50	46	26	12	2084793	2083381	2069251	2033499	1665754	1124447	58	211351	2084793	2038615	39.59	39.72	57966	57966	34516	36908	11	11	23	22	50	25	1392651	70	0	0	2	1 + 28 part	252372	89.382	1.006	0.24	934.22	36.6	77041	1826334	24655	25642	12037	13885	26	25	56
6472_5_5	58	54	48	43	28	13	2132037	2130760	2117934	2079505	1808697	1272701	54	199609	2130760	2038615	39.62	39.72	63283	69014	33021	37020	10	9	22	19	53	27	1540061	74	0	0	2	2 + 26 part	287573	89.814	1.007	0.28	939.07	45	91170	1837378	26931	27366	11222	12567	24	23	56
6486_7_14	58	55	49	43	30	11	2053529	2051693	2037385	1994634	1748466	1015538	57	205748	2053225	2038615	39.59	39.72	49772	49772	34096	34096	12	12	23	23	34	19	1145380	61	0	0	2	1 + 21 part	169306	91.898	1.006	0.1	888.42	38.22	97611	1878060	32166	32166	18330	18330	20	20	41
6755_2_15	58	50	47	39	29	16	2129134	2124826	2117913	2061488	1883237	1384724	54	154584	2127745	2038615	39.44	39.72	73180	75087	42039	48646	11	10	21	19	65	28	1680258	61	0	0	0	4 + 26 part	255454	90.7	1.013	1.83	915.95	32.72	116014	1867567	23118	24602	10665	12700	26	24	58
6899_4_6	58	53	50	43	29	14	2107698	2105001	2097947	2048292	1773370	1241845	56	190425	2106862	2038615	39.58	39.72	63018	63018	33570	34306	11	11	23	21	47	21	1277879	63	0	1	2	1 + 26 part	241178	90.739	1.009	1.38	913.06	30.81	76628	1862229	27570	28115	14470	16644	22	21	48
6899_7_7	58	52	44	37	29	15	2080709	2076751	2052586	1997837	1873639	1346164	57	170174	2080308	2038615	39.56	39.72	74896	83714	44335	44989	11	10	20	19	63	25	1593046	67	0	0	3	2 + 25 part	305156	86.437	1.007	0.34	1180.68	38.65	78798	1769234	22154	22199	9511	11042	28	27	62
6952_7_5	58	52	43	39	25	13	2099690	2095934	2074883	2043813	1798178	1332735	56	207535	2098888	2038615	39.55	39.72	84778	84778	39573	41927	9	9	19	18	37	21	1464279	66	0	0	0	3 + 18 part	190373	93.345	1.003	0.05	847.68	37.47	151202	1903526	37286	38034	17600	18083	17	16	38
6999_6_15	58	50	42	38	26	16	2110573	2105609	2085758	2057714	1854777	1488406	55	292364	2109527	2038615	39.55	39.72	68925	82034	42829	46794	9	8	19	17	39	22	1356945	66	0	0	0	3 + 21 part	196533	93.492	1.004	0.14	867.23	37.93	150981	1910387	37286	41110	17616	18351	17	16	39
7001_1_15	58	51	46	39	24	15	2044485	2039995	2025042	1969871	1707813	1368260	56	185965	2043799	2038615	39.61	39.72	78873	78873	41521	41521	9	9	19	19	41	20	1464615	73	0	0	0	0 + 19 part	144850	92.551	1.006	0.39	882.63	32.38	92758	1893828	32921	32921	17746	17746	21	21	41
7001_1_18	58	55	45	39	25	14	2015551	2013773	1989050	1941901	1712696	1283221	57	180649	2015235	2038615	39.63	39.72	70846	70846	40716	36461	10	10	19	20	37	19	1387028	57	0	0	2	1 + 23 part	157530	90.816	1.003	0.15	942.37	36.68	66773	1852986	30212	30212	17524	17002	24	24	46
7001_1_23	58	56	47	42	27	17	2046592	2045591	2022191	1984885	1732668	1346917	57	219811	2046182	2038615	39.51	39.72	59821	59821	40050	44890	12	12	22	21	45	28	1605581	62	0	0	0	1 + 26 part	180304	91.271	1.003	0.1	916.34	36.33	156200	1861511	30832	30832	15527	15822	19	19	43
7001_3_9	58	56	50	43	28	15	2013824	2012807	1999246	1945357	1680875	1200470	57	217436	2013412	2038615	39.56	39.72	58719	58719	32547	32547	12	12	23	23	39	20	1265359	63	0	0	1	1 + 22 part	130964	91.845	1.005	0.15	891.44	33.43	81563	1875494	32262	32262	16579	16213	20	20	42
7622_4_44	58	44	33	29	24	15	2101441	2094851	2072091	2043064	1945495	1625599	50	237600	2098195	2038615	39.55	39.72	96392	96392	54302	60950	8	8	15	14	36	20	1677888	69	0	0	0	6 + 16 part	164100	94.146	1.008	0.57	844.23	32.62	199364	1930346	46676	47760	24627	26457	14	13	30
7622_5_84	58	52	46	41	29	15	2059867	2057230	2046613	2010859	1782688	1275247	54	203722	2058372	2038615	39.5	39.72	68535	68535	35591	35591	11	11	22	22	44	24	1308002	64	0	0	0	2 + 26 part	162522	92.476	1.006	0.05	880.26	32.67	98580	1889277	33913	34956	18438	18438	19	18	39
9789_3_46	58	49	39	32	25	14	2111199	2106000	2082851	2030200	1909570	1518699	54	235223	2109373	2038615	39.66	39.72	99212	99212	42224	43959	7	7	16	15	56	22	1599535	93	0	0	3	5 + 29 part	254860	90.198	1.009	0.09	1096.97	37.74	88634	1848572	31993	35180	13308	14693	19	18	47
9789_3_54	58	46	42	39	30	15	2080793	2073690	2065466	2043173	1886032	1392491	54	217666	2079367	2038615	39.68	39.72	69468	73116	36309	37167	10	9	20	19	58	27	1547830	74	0	0	0	2 + 20 part	199530	91.331	1.01	0.24	956.44	35.77	162235	1874047	29318	29318	15992	16247	19	19	43
12290_3_65	57	52	43	37	26	13	2182772	2180330	2153449	2105206	1901181	1440111	54	352627	2181490	2038615	39.52	39.72	68708	72032	39928	48266	8	7	18	15	63	29	1664097	73	0	6	3	0 + 25 part	328365	90.005	1.01	68.26	1044.82	39.08	83829	1845271	26701	31878	11777	18111	24	22	50
14520_6_44	57	51	46	42	29	15	2166104	2162864	2152931	2123869	1892399	1432898	55	226414	2165314	2038615	39.49	39.72	66129	66129	34727	35171	9	9	21	18	55	26	1555790	86	2	6	1	3 + 24 part	266485	92.401	1.008	122.57	1121.63	40.72	148671	1885455	31474	32298	15752	17974	22	20	47
14936_5_52	57	48	37	33	24	13	2118483	2113657	2089586	2060587	1897383	1480535	53	197848	2116869	2038615	39.62	39.72	83189	83189	47920	48953	7	7	16	14	53	23	1753934	86	1	8	2	10 + 21 part	241344	91.191	1.009	163.69	950.71	36.2	109657	1867070	32915	34617	16140	17794	20	19	44
14937_1_14	57	55	45	37	27	11	2013791	2012739	1989494	1929909	1760703	1163941	57	218810	2013791	2038615	39.73	39.72	69087	69087	34877	34877	9	9	20	20	45	24	1438232	70	1	7	2	3 + 24 part	158339	90.396	1.007	130.8	969.7	37.28	113971	1846864	30386	29931	18321	17523	19	20	40
15378_3_92	57	54	48	41	27	10	2095278	2093138	2077514	2022828	1789339	1174517	57	234024	2095278	2038615	39.62	39.72	66499	66499	34502	34874	8	8	20	19	43	25	1535365	99	0	5	1	3 + 30 part	236183	90.649	1.006	90.49	1072.96	38.85	85185	1852083	29425	29425	14156	17913	23	23	48
19183_3_33	57	46	41	34	24	14	2182873	2177992	2168222	2116929	1940811	1577800	50	402177	2180309	2038615	39.74	39.72	94459	95376	42404	53723	8	7	16	14	88	20	1577903	97	0	0	3	2 + 31 part	453603	83.731	1.012	0.09	1489.8	42.59	98659	1721477	20934	22882	4120	8211	30	27	83
6259_5_21	57	54	44	39	26	12	2043017	2041652	2015094	1981200	1767177	1215999	55	148447	2042293	2038615	39.64	39.72	68140	68140	43811	43811	9	9	19	19	42	21	1437528	49	0	0	0	0 + 17 part	141437	92.438	1.009	3.62	794.13	30.09	128271	1890499	32805	32805	16623	16623	20	20	41
6472_6_2	57	55	50	45	27	13	2078087	2077067	2062876	2027074	1706872	1191672	56	166824	2077785	2038615	39.62	39.72	59511	61181	32978	32978	11	10	22	22	54	26	1430529	71	0	0	2	0 + 29 part	244908	89.371	1.006	0.24	907.39	33.7	91020	1826810	25899	25899	11246	12037	24	24	55
6472_8_2	57	49	43	39	27	14	2102939	2098546	2084753	2055692	1857060	1420664	53	151957	2101532	2038615	39.6	39.72	89405	89405	35306	39648	9	9	18	17	70	27	1684213	76	0	0	1	0 + 24 part	257798	89.677	1.009	1.86	946.85	37.25	75235	1839931	25849	26781	10294	11113	25	24	58
6486_7_9	57	55	48	39	24	16	2061581	2060670	2041869	1976133	1731210	1419957	56	174779	2061200	2038615	39.52	39.72	68796	68796	42208	42208	10	10	19	19	35	19	1283459	61	0	0	2	1 + 22 part	191080	91.275	1.005	0.24	861	36.28	112755	1864295	32480	32480	15226	15951	20	20	44
6512_6_20	57	54	41	35	28	14	2067021	2065140	2027744	1981057	1867388	1338648	55	222727	2066082	2038615	39.7	39.72	74941	74941	41507	41507	10	10	19	19	66	25	1670503	60	1	9	1	7 + 27 part	247409	88.453	1.009	247.76	1027.11	33.16	74256	1809009	25732	25732	13615	15215	25	25	52
6512_7_22	57	55	50	41	26	14	2070353	2069193	2054808	1983720	1719794	1261665	56	194925	2069858	2038615	39.63	39.72	67147	67147	34791	34791	10	10	21	21	27	13	986074	62	1	0	1	0 + 20 part	154916	93.451	1.005	0.77	794.6	33.96	105203	1911262	39693	39693	19617	20456	18	18	37
6680_7_11	57	53	47	41	28	15	2062424	2060406	2044832	2006429	1795438	1303987	56	153731	2062109	2038615	39.54	39.72	61132	71932	38413	42345	11	10	21	20	57	25	1476822	57	0	0	0	0 + 18 part	193783	90.442	1.013	1.07	950.56	33.63	105373	1862486	24712	24712	12627	13442	23	23	51
6731_3_14	57	56	49	42	32	20	2116454	2116152	2097362	2049978	1886405	1444241	56	149752	2116152	2038615	39.67	39.72	58595	58753	43024	43790	14	13	24	22	58	28	1602169	82	0	0	0	2 + 28 part	255394	90.53	1.008	3.54	1065.09	39.01	93657	1855374	25893	26896	12551	13160	24	23	53
6930_8_12	57	52	45	40	29	15	2103719	2100914	2080294	2048131	1866182	1330931	56	166395	2103410	2038615	39.54	39.72	63771	68796	37986	42130	11	10	21	20	35	23	1452065	64	0	0	1	1 + 23 part	195029	93.331	1.003	0.14	862.21	34.37	90960	1899966	37194	39738	17101	18063	18	17	40
6938_3_35	57	55	49	43	24	13	2088494	2087210	2072131	2032178	1717786	1332166	56	272729	2088082	2038615	39.57	39.72	72328	72414	33090	36891	9	8	19	18	64	25	1613900	66	0	0	2	0 + 25 part	248555	89.177	1.012	1.63	957.71	34.93	146532	1835599	28270	28513	11331	11927	25	24	54
6952_7_15	57	52	46	41	27	11	2066536	2063576	2049119	2008897	1790039	1201452	54	201316	2065430	2038615	39.56	39.72	80085	80085	38051	38051	9	9	19	19	37	21	1143240	65	0	0	0	0 + 24 part	210122	90.631	1.004	0	884.71	36.91	148741	1850505	39832	39832	15587	15852	16	16	38
6999_2_14	57	53	43	41	27	15	2104657	2101666	2075921	2064513	1838797	1400126	56	171174	2104348	2038615	39.53	39.72	75894	75894	38088	42950	9	9	20	18	37	23	1406883	63	0	0	0	0 + 19 part	192478	93.471	1.003	0.14	865.91	37.21	113073	1908050	33284	35285	17845	19264	18	17	40
6999_3_13	57	54	46	40	26	15	2037673	2035901	2016348	1973558	1717280	1276702	56	157962	2037325	2038615	39.52	39.72	60795	60795	39936	39936	11	11	21	21	44	25	1544529	62	0	0	0	1 + 22 part	177294	90.874	1.004	0	907.66	36	106700	1855198	27633	27633	14849	14849	21	21	46
7001_3_10	57	55	49	42	29	16	2048687	2047592	2030607	1979359	1766828	1326793	57	150714	2048687	2038615	39.54	39.72	60298	60298	34126	34818	11	11	22	21	42	20	1096476	63	0	0	1	1 + 24 part	197693	90.286	1.006	0.24	887.11	35.21	115266	1846604	31499	31499	14797	15587	20	20	44
7622_2_37	57	43	36	32	22	14	2110502	2102030	2083545	2059589	1908366	1622897	50	328563	2107693	2038615	39.5	39.72	106167	106167	54326	57129	7	7	14	13	49	20	1728418	69	0	0	1	2 + 19 part	249637	90.493	1.007	0.05	968.56	37.19	192857	1854490	31561	32094	17774	18460	18	17	40
9716_7_56	57	46	37	31	24	15	2039778	2033426	2002839	1956436	1827557	1516388	53	200970	2038117	2038615	39.65	39.72	88269	88269	48915	48915	8	8	16	16	48	19	1300853	68	0	0	1	7 + 19 part	161097	91.41	1.007	0.1	1003.44	38.21	121653	1872180	35193	35193	19589	19589	16	16	36
9789_4_56	57	50	36	31	23	14	2216120	2212828	2185022	2146893	2035949	1721821	52	213606	2214096	2038615	39.54	39.72	137026	137026	61251	68600	7	7	13	11	55	17	1763681	70	0	0	2	14 + 22 part	358520	90.228	1.009	0.27	970.86	35.07	145922	1846609	31240	32183	12202	18310	21	18	47
9789_5_66	57	53	41	40	25	14	2209149	2207206	2186188	2176866	1933137	1509374	54	330962	2208013	2038615	39.5	39.72	74133	89788	43589	49254	8	7	18	15	61	27	1826531	70	0	0	3	7 + 30 part	325630	91.65	1.007	0.05	1014.88	36.88	96327	1878468	30647	32566	11735	17866	22	19	49
14936_5_46	56	47	40	37	27	15	2208979	2203072	2184746	2166620	1982276	1538898	54	212852	2208160	2038615	39.46	39.72	98154	98807	41264	50168	9	8	18	15	46	23	1636880	64	0	10	5	6 + 30 part	334380	91.014	1.01	143.6	1012.38	36.22	129616	1865525	38269	39706	16037	18301	19	17	43
15378_3_30	56	47	43	36	28	17	2158272	2153336	2142930	2092561	1932368	1478881	52	251066	2156612	2038615	39.56	39.72	59923	60810	46977	48198	10	9	20	19	49	24	1616674	82	1	8	3	4 + 28 part	290361	90.912	1.007	175.6	982.93	37.01	121299	1859030	31340	31656	16987	18314	23	22	48
15378_3_67	56	50	44	36	23	13	2163046	2160291	2145693	2078583	1844181	1477602	51	289585	2161039	2038615	39.59	39.72	92514	92514	38845	41954	7	7	17	15	48	20	1608613	104	0	6	2	5 + 26 part	288535	91.31	1.006	82.09	1079.2	39.06	94611	1866022	30210	31953	13310	17876	22	20	48
15531_7_28	56	51	45	40	28	13	2087971	2085188	2066535	2027735	1833368	1268421	53	213973	2086785	2038615	39.51	39.72	67914	68011	38818	38829	10	9	20	19	51	23	1408704	58	0	19	0	0 + 27 part	210219	91.13	1.01	351.45	904.13	33	145629	1864789	30850	36015	13212	13770	20	19	46
6470_3_15	56	53	48	38	27	13	2070366	2068804	2056447	1981073	1792361	1294257	55	290636	2069911	2038615	39.64	39.72	71417	71417	34129	34491	9	9	20	19	42	23	1462097	49	0	0	0	4 + 23 part	202033	91.156	1.005	0.19	856.36	35.52	94187	1865041	34096	34096	16659	17749	22	22	44
6470_3_16	56	54	49	41	26	13	2097262	2096317	2083795	2025433	1794816	1319617	55	195868	2096847	2038615	39.54	39.72	72573	72573	38501	39127	9	9	19	18	37	20	1495352	65	0	0	1	0 + 19 part	192752	93.082	1.003	0.1	847.6	36.57	141983	1900256	32462	32605	15373	16980	18	17	41
6472_5_9	56	54	47	38	25	16	2125913	2124353	2103853	2040732	1838819	1492935	56	151249	2125913	2038615	39.53	39.72	76738	76738	46856	49695	9	9	19	17	47	24	1635322	75	0	0	0	2 + 22 part	204259	93.333	1.01	0.61	874.03	36.84	112540	1917312	30953	32431	14924	17520	21	19	45
6472_6_7	56	51	45	43	25	16	2089690	2087439	2071782	2052888	1724524	1380582	52	211971	2088281	2038615	39.63	39.72	63318	75845	39651	41250	11	10	21	20	45	24	1439491	67	0	0	2	1 + 27 part	254878	89.667	1.003	0.1	940.67	36.16	91178	1829922	27121	27526	13885	14322	24	23	51
6512_1_6	56	54	46	44	25	16	2081837	2080997	2062192	2045612	1702661	1377817	55	212683	2081535	2038615	39.6	39.72	62263	62263	33223	39766	10	10	21	20	44	20	1333805	70	1	0	3	1 + 30 part	253291	89.381	1.003	1.35	893.35	33.75	91131	1821633	26441	26667	13407	14023	24	23	51
6512_4_22	56	54	48	41	25	16	2066629	2065695	2051044	2000441	1727383	1412530	55	195159	2066228	2038615	39.56	39.72	68594	68594	34901	39055	10	10	20	19	39	22	1442435	60	0	0	0	0 + 27 part	211722	90.671	1.003	0.15	862.4	35.22	118672	1849691	26937	26937	14167	14797	20	20	47
6512_5_14	56	52	48	45	28	16	2096611	2095111	2082269	2057062	1763546	1342618	53	152130	2095651	2038615	39.6	39.72	64763	64763	33240	39308	11	11	22	21	55	24	1418888	69	0	0	3	0 + 27 part	252313	89.689	1.008	1.38	944.21	40.96	91118	1838621	25642	25807	11200	12037	25	24	57
6631_6_20	56	49	41	37	24	9	2048695	2044093	2023534	1995045	1744452	1177317	54	347193	2047891	2038615	39.7	39.72	58587	58587	37573	37573	7	7	18	18	38	18	1478710	64	0	0	1	5 + 19 part	163736	91.873	1.006	0.49	922.13	31.55	164255	1878855	32794	32794	18122	18122	17	17	37
6730_8_1	56	49	45	38	28	17	2107930	2104109	2093460	2046560	1877911	1498227	52	169019	2106348	2038615	39.62	39.72	70820	70820	40106	42550	10	10	19	18	64	28	1734162	73	0	0	1	0 + 28 part	307617	87.858	1.004	1.47	1135.63	35.23	77637	1794017	23719	24076	10744	13077	28	26	59
6925_1_67	56	53	47	39	24	11	2022022	2020126	2001489	1941292	1674375	1200024	55	180655	2021653	2038615	39.58	39.72	73169	73169	35070	35070	9	9	19	19	33	22	1356700	61	0	0	0	0 + 21 part	161087	90.945	1.004	0.3	869.35	38.94	145260	1856289	35070	35070	17117	16082	15	15	37
6925_7_20	56	53	48	42	29	17	2084274	2082190	2071014	2029820	1798651	1331873	55	167954	2083822	2038615	39.53	39.72	63016	63016	39847	39847	12	12	22	22	46	28	1450678	64	0	0	1	0 + 23 part	214540	91.101	1.007	0.34	1000.96	36.29	104620	1864304	28540	29453	15366	17132	22	21	47
6983_8_93	56	52	45	38	24	15	2056089	2054254	2034122	1984753	1736111	1411160	53	177180	2054920	2038615	39.5	39.72	74016	77456	45113	45113	10	9	18	18	64	25	1673023	64	1	1	2	0 + 21 part	186840	90.939	1.008	7.54	987.06	36.03	65574	1859278	24231	24231	13782	13926	27	27	55
6999_7_15	56	54	44	40	28	15	2102575	2101308	2075143	2048321	1844293	1376716	55	195852	2102207	2038615	39.54	39.72	68846	68846	38013	38376	10	10	20	19	35	23	1506640	65	0	0	1	1 + 22 part	193493	93.394	1.003	0.05	855.17	37.4	141904	1903335	38329	39724	18350	19488	17	16	38
7553_5_67	56	48	41	36	24	17	2061540	2057285	2038990	2002831	1794794	1500177	51	241578	2059509	2038615	39.52	39.72	66558	66558	48607	48607	9	9	18	18	49	24	1432623	65	2	1	2	0 + 22 part	208792	90.112	1.007	50.35	935.31	35.49	142123	1843730	32194	36236	18177	18369	18	17	38
7553_6_6	56	54	47	39	24	15	2043619	2042302	2024591	1959350	1709493	1359576	55	197691	2043210	2038615	39.54	39.72	68726	68726	44899	44899	10	10	19	19	54	20	1295740	64	0	0	1	1 + 20 part	139251	92.564	1.009	0.44	884.19	32.8	76977	1897334	40345	40345	16921	16921	20	20	39
7622_4_28	56	50	45	40	25	16	2003616	2000285	1989429	1952301	1698089	1358240	54	128792	2002789	2038615	39.69	39.72	68440	68440	38227	38227	11	11	20	20	38	19	1098547	73	0	0	3	0 + 22 part	151904	90.407	1.004	0	907.52	29.46	118693	1847203	41456	41456	18032	16049	16	16	35
9789_5_6	56	45	38	33	26	18	2078354	2073113	2053987	2018363	1886490	1592874	49	165722	2075477	2038615	39.64	39.72	76899	78208	52609	58049	10	9	18	17	47	25	1540912	76	0	0	0	5 + 22 part	169562	92.9	1.006	0.05	892.56	35.22	163985	1900377	34452	34538	20414	22154	18	17	37
15531_5_86	55	53	46	43	33	12	2172308	2171394	2155995	2130301	1961803	1215756	53	189525	2171394	2038615	39.54	39.72	69956	71250	38953	40649	10	9	22	19	45	23	1482152	77	1	9	1	4 + 24 part	318231	90.068	1.009	158.06	974.65	34.42	104382	1841844	28610	29275	14382	15675	24	22	50
19183_3_94	55	36	32	27	25	20	2133050	2123912	2116293	2080041	2045570	1869820	43	220520	2128798	2038615	39.65	39.72	90856	93697	64891	64954	9	8	16	15	50	22	1741516	58	0	0	1	4 + 23 part	251521	91.456	1.007	5.17	990.05	37.65	137415	1872037	33481	34000	16618	20676	19	18	40
6472_5_15	55	50	43	39	24	16	2084046	2081972	2062875	2029742	1737878	1459847	52	212336	2083085	2038615	39.64	39.72	69292	69292	37177	40790	9	9	19	18	53	22	1390806	75	0	0	2	1 + 25 part	251481	89.361	1.005	0.14	909.8	35.08	91215	1826853	25701	27039	12567	13885	24	23	52
6486_8_1	55	51	44	42	30	14	2097843	2095532	2079715	2064877	1832118	1215495	53	136652	2097031	2038615	39.59	39.72	65218	68730	41146	42602	12	11	22	21	44	27	1515377	61	0	0	2	0 + 28 part	226182	91.453	1.003	0.1	889.52	38.51	110172	1866834	26342	26467	16046	17019	24	23	49
6512_3_7	55	50	45	39	26	13	2035210	2031872	2022264	1981573	1753839	1259501	54	228482	2034711	2038615	39.73	39.72	74107	74107	40806	40806	9	9	19	19	76	19	1475364	65	0	0	1	2 + 21 part	156511	89.676	1.027	3.93	989.42	41.96	69317	1873491	23030	23030	11047	11047	30	30	61
6512_6_6	55	52	48	43	28	14	2091972	2090153	2080400	2045430	1791313	1268466	54	161274	2091621	2038615	39.57	39.72	66625	66625	37152	41610	10	10	21	20	50	21	1353736	71	0	0	0	0 + 24 part	206723	91.881	1.006	0.33	917.89	40.2	158663	1881765	24302	24397	13387	14528	25	24	52
6512_7_5	55	49	44	37	24	12	2110310	2106579	2094096	2044352	1793550	1316888	53	254461	2109625	2038615	39.63	39.72	81752	87412	42460	42577	9	8	18	17	43	20	1549379	67	0	0	2	1 + 21 part	174175	93.216	1.018	0.28	854.7	36.78	181731	1931118	32461	33353	15897	19969	19	18	41
6631_3_13	55	51	42	37	25	18	2108910	2107255	2088441	2048027	1856760	1584191	52	205804	2107809	2038615	39.48	39.72	73635	78508	50006	52544	10	9	18	17	50	23	1582101	56	0	0	1	0 + 25 part	246285	90.709	1.007	5.93	971.06	34.28	101939	1857683	30418	31378	12920	13840	22	21	51
6710_7_15	55	53	46	42	29	16	2186145	2185349	2166611	2140694	1922459	1446443	53	174576	2185349	2038615	39.51	39.72	72189	83496	43201	47129	11	10	21	18	80	26	1585282	85	0	0	1	5 + 30 part	355038	88.625	1.013	3.48	1211.81	39.57	95226	1825547	23679	25494	8275	14198	28	25	61
6805_7_14	55	51	42	37	25	16	2085162	2083261	2063413	2030441	1818666	1498182	52	180022	2083845	2038615	39.59	39.72	82901	82901	45093	48272	9	9	18	17	52	24	1685055	67	0	0	1	0 + 23 part	242804	89.595	1.008	1.3	945.09	35.59	147352	1836846	27624	28878	12588	13491	22	21	47
6930_8_17	55	51	47	44	29	15	2037983	2036001	2024983	2006171	1780366	1279610	52	175449	2036860	2038615	39.57	39.72	60453	60453	35510	35510	11	11	21	21	47	24	1170239	68	0	0	0	0 + 20 part	148473	92.099	1.006	0.29	930.04	34.78	121551	1883211	32282	32282	15394	15394	18	18	41
6930_8_6	55	53	48	45	28	16	2063428	2062687	2053273	2030649	1748231	1326707	53	200697	2062687	2038615	39.6	39.72	65150	65150	33535	38947	11	11	22	21	39	20	1247768	58	0	1	1	2 + 21 part	187916	91.605	1.004	1.26	866.84	33.09	85727	1869844	32208	32208	15888	16194	22	22	45
6999_1_22	55	52	43	40	29	14	2023659	2021821	1993986	1970434	1798829	1263733	54	168520	2023324	2038615	39.57	39.72	72680	72680	39417	38240	10	10	20	21	32	20	1047350	66	0	0	0	1 + 21 part	174599	90.419	1.003	0.05	886.57	37.81	167331	1844058	36795	36779	17020	17020	16	17	38
6999_4_17	55	50	43	38	29	11	2029213	2025998	2002325	1967422	1781064	1090055	53	179543	2028525	2038615	39.59	39.72	68867	68867	37952	37952	10	10	21	21	36	25	1378132	78	0	0	0	0 + 22 part	130113	92.798	1.003	0.84	819.43	29.97	176837	1892914	32461	32461	19332	19332	17	17	38
6999_7_3	55	53	45	41	29	14	2105091	2103977	2081057	2050113	1838674	1257856	54	280862	2104669	2038615	39.53	39.72	57937	58317	39774	42829	11	10	22	20	39	22	1364917	61	0	0	0	1 + 20 part	192939	93.445	1.004	0.14	862.26	34.8	141951	1908105	37286	39449	15969	18063	19	18	42
7001_1_20	55	54	51	47	27	14	1980378	1979848	1972956	1945783	1617742	1099991	55	116013	1980378	2038615	39.7	39.72	57627	57627	37382	34977	13	13	23	25	32	20	1030937	67	0	0	3	0 + 23 part	152738	89.493	1.002	0.05	894.81	29.98	115632	1824619	34432	33901	17296	15945	18	19	40
7004_5_10	55	49	42	37	22	11	2086114	2082752	2063003	2027778	1775152	1375796	52	301254	2085031	2038615	39.49	39.72	87285	94560	38632	43990	7	6	16	15	79	25	1724596	70	0	2	3	1 + 25 part	236839	89.494	1.013	7.72	916.5	31.63	72215	1843809	22075	22252	10276	11017	28	27	64
7622_2_20	55	47	38	32	24	13	2086499	2080917	2052308	2010039	1872475	1471594	54	335532	2086041	2038615	39.49	39.72	92899	92899	46581	46581	7	7	15	15	47	21	1463019	74	0	0	0	0 + 21 part	175766	92.861	1.009	0	933.4	33.44	134716	1903965	45319	45319	19034	19463	14	14	34
9789_3_47	55	53	41	33	26	18	2127967	2127036	2098836	2035983	1906145	1642010	54	170119	2127663	2038615	39.31	39.72	76146	84663	54090	55224	9	8	18	16	54	27	1569785	71	0	0	3	2 + 26 part	226698	92.609	1.007	0.09	988.27	35.81	129602	1894665	30586	34650	14633	16067	20	18	45
15378_3_78	54	48	39	34	26	13	2150876	2148235	2114056	2080639	1952529	1470262	50	251244	2149320	2038615	39.62	39.72	91311	100179	41564	45324	8	7	17	15	46	18	1565235	76	3	9	4	3 + 23 part	287620	90.527	1.009	250.96	988.84	36.03	73339	1851298	31570	32261	17202	19560	23	21	46
15378_3_89	54	50	46	41	27	16	2133316	2130663	2123687	2090488	1840287	1422367	52	139284	2132362	2038615	39.51	39.72	73047	73749	41122	44581	11	10	20	19	40	22	1380354	66	0	7	4	0 + 29 part	266093	90.868	1.007	105.8	985.4	35.41	82663	1860222	38325	39593	16205	18248	20	19	43
15531_6_95	54	51	42	37	23	17	2130008	2128417	2099972	2060624	1826918	1623351	52	237575	2129185	2038615	39.6	39.72	80796	83228	51301	55701	9	8	17	16	59	24	1773212	72	1	5	1	5 + 28 part	259259	91.07	1.007	93.89	957.73	37.22	78922	1863891	26357	26953	15158	16495	24	22	50
17794_8_129	54	36	29	25	21	16	2070383	2060844	2049441	2017591	1944011	1760580	45	214903	2066948	2038615	39.61	39.72	132849	132849	68428	68428	7	7	13	13	55	21	1796223	60	0	1	1	4 + 22 part	190796	91.366	1.007	0.63	998.6	37.74	96604	1869778	34040	34040	19137	20303	17	17	37
6470_3_5	54	51	48	41	27	15	2057995	2055913	2048848	2001972	1760980	1351360	54	215610	2057995	2038615	39.55	39.72	65164	65164	35221	35221	10	10	20	20	36	21	1421882	53	0	0	1	0 + 28 part	189071	91.541	1.001	0	847.84	35.15	93638	1866067	33719	33719	16335	16340	20	20	43
6486_5_5	54	51	45	40	24	13	2105252	2103264	2088674	2048791	1788126	1336701	54	179995	2105252	2038615	39.54	39.72	71510	71510	39026	47042	9	9	19	17	43	22	1668776	72	0	0	1	2 + 22 part	196278	93.238	1.004	0.19	863.6	34.46	105451	1904467	32787	32998	15373	17322	20	19	43
6486_7_3	54	54	47	41	27	16	2072737	2072737	2055363	2011347	1787560	1381010	54	160961	2072737	2038615	39.49	39.72	66276	66276	42489	42489	11	11	20	20	46	25	1506691	54	0	0	3	1 + 26 part	236731	89.553	1.006	0.14	960.38	41.63	73055	1830926	27512	27988	14018	14586	23	22	48
6512_4_12	54	50	44	38	25	12	2037351	2035045	2020035	1976043	1760543	1301582	52	192016	2036491	2038615	39.58	39.72	83799	83799	35897	35897	8	8	18	18	37	21	1447390	65	0	0	0	2 + 21 part	175508	90.977	1.003	0.15	872.93	36.34	132405	1857854	36780	36780	15852	15852	16	16	38
6512_4_6	54	54	49	40	29	14	2122529	2122529	2105013	2036917	1845899	1284139	54	156221	2122529	2038615	39.69	39.72	58434	59494	36473	39065	11	10	22	20	63	27	1568831	82	0	0	4	2 + 37 part	415069	83.39	1.004	0.14	1454.65	47.94	99743	1701128	18996	20096	5517	8264	29	27	75
6664_1_17	54	46	39	35	22	12	2097418	2092596	2075532	2042969	1832123	1465791	50	390393	2095886	2038615	39.5	39.72	100847	100847	42016	47093	6	6	15	14	74	29	1824740	65	0	1	1	1 + 25 part	240186	89.759	1.014	1.81	911.07	32.24	115854	1851655	23576	24299	11055	11764	25	24	56
6755_6_13	54	48	44	40	27	14	2142787	2140347	2130948	2104167	1896944	1435652	48	173448	2140347	2038615	39.41	39.72	83047	85258	39469	48604	9	8	18	16	65	23	1375856	65	0	0	1	0 + 23 part	246160	91.332	1.017	3.22	1014.44	35.29	124607	1887074	26326	27550	11410	12778	21	20	52
6930_8_9	54	51	48	39	28	15	2118657	2116889	2106911	2042231	1846936	1371234	53	175211	2118278	2038615	39.68	39.72	70357	70595	39047	39863	10	9	20	19	71	27	1620561	86	0	0	4	1 + 36 part	397951	84.078	1.004	0	1455.58	46.21	110621	1716964	18976	19652	6554	9064	30	28	74
6983_7_64	54	48	46	38	26	15	2078402	2075439	2070779	2016966	1837723	1416473	50	280129	2076838	2038615	39.5	39.72	71670	71670	43433	44476	9	9	19	18	61	24	1694866	62	0	0	0	0 + 22 part	198680	91.189	1.01	4	940.4	35.88	141602	1874372	25119	25119	14373	15366	25	25	52
6999_1_2	54	50	41	37	26	18	2033820	2031825	2008463	1979602	1794599	1494298	53	168627	2033442	2038615	39.56	39.72	68573	68573	48621	48621	10	10	19	19	38	22	1193847	67	0	0	0	1 + 22 part	171990	90.99	1.004	0	887.53	37.58	167244	1857188	37197	36791	17664	17664	16	17	37
6999_1_23	54	52	43	39	27	14	2024263	2023396	1995141	1964951	1764106	1303580	53	152051	2023924	2038615	39.58	39.72	76175	76175	39511	38126	10	10	19	20	39	20	1204678	61	0	0	1	0 + 21 part	173024	90.521	1.003	0.05	884.16	36.25	115814	1846076	31906	31906	15588	15588	17	17	40
6999_2_5	54	49	44	41	27	16	2041324	2038023	2023183	2004603	1773570	1348205	53	164411	2040922	2038615	39.53	39.72	59379	59379	38905	39932	10	10	21	20	50	26	1557278	59	0	0	0	0 + 21 part	155814	92.122	1.004	0.59	930.61	36.31	121399	1880427	29377	29377	16302	16302	20	20	44
6999_4_7	54	52	46	41	24	14	2043872	2042987	2023828	1987481	1684814	1336098	52	203483	2042987	2038615	39.51	39.72	69946	69946	33326	33326	9	9	19	19	51	23	1260636	60	0	0	0	0 + 24 part	169732	91.292	1.007	0.69	879.48	38.47	127280	1869108	27960	27960	14563	14563	18	18	45
6999_6_20	54	49	39	35	24	16	2075659	2073475	2047489	2018990	1831149	1551343	50	209992	2074042	2038615	39.6	39.72	71575	71575	45086	51067	8	8	17	16	37	20	1428022	60	0	0	1	2 + 23 part	221204	90.718	1.002	0.1	944.04	39.85	116693	1849885	36780	42507	17664	17984	17	16	38
6999_7_16	54	54	47	43	29	15	2082040	2082040	2064887	2037711	1814697	1313706	54	200730	2082040	2038615	39.55	39.72	56621	68431	39831	41021	11	10	21	20	40	20	1203886	61	0	0	1	2 + 25 part	204008	91.821	1.003	0.1	880.99	39.11	85729	1873586	30640	30640	16537	17256	21	21	44
7001_1_14	54	50	45	39	27	15	2019606	2017957	2006810	1961598	1760973	1300541	51	169533	2018502	2038615	39.56	39.72	69710	59838	41649	41464	10	11	20	21	41	22	1475894	64	0	0	1	1 + 24 part	141825	91.814	1.003	0.5	876.46	34.57	85703	1872033	40423	40423	16921	16213	19	19	40
7001_2_21	54	51	46	43	28	15	2030281	2028724	2016273	1989960	1734784	1265655	52	132701	2029614	2038615	39.52	39.72	64620	64620	38287	38287	11	11	22	22	42	23	1382111	67	0	0	2	0 + 27 part	215816	88.548	1.005	0.2	953.1	39.83	100825	1806726	27945	27945	14002	13522	22	22	46
19646_1_36	53	42	33	30	23	16	2141395	2135184	2113842	2089594	1960992	1697338	48	169673	2139128	2038615	39.65	39.72	107685	107808	58040	61984	9	8	15	14	63	21	1743847	84	0	1	0	5 + 23 part	251825	91.628	1.01	15.29	1072.35	37.15	112962	1882273	34191	35344	18212	19620	20	19	42
6470_3_13	53	50	43	38	28	12	2095621	2093632	2077030	2040407	1889394	1323752	53	209591	2095621	2038615	39.52	39.72	62936	74213	35783	37884	8	7	18	17	46	21	1460586	65	0	0	0	3 + 20 part	225391	91.315	1.005	0.72	883.55	36.47	151045	1866064	31454	31454	13616	14687	19	19	45
6470_4_2	53	51	47	39	26	17	2064487	2062729	2050995	1995647	1747905	1437270	53	203874	2064487	2038615	39.55	39.72	72433	73528	38280	38280	11	10	20	20	53	25	1452277	52	0	0	1	0 + 25 part	189412	91.448	1.006	0.34	852.77	37.33	93697	1871546	28236	28236	14685	14746	23	23	49
6470_4_4	53	52	44	39	23	14	2137029	2136356	2118073	2084648	1834529	1521367	53	331386	2137029	2038615	39.57	39.72	89470	92733	43814	44743	8	7	16	15	73	22	1718495	49	0	0	1	4 + 21 part	212702	91.997	1.026	11.51	869.06	39.14	67690	1920462	24748	26531	11979	12531	28	26	59
6512_1_14	53	50	43	38	28	17	2065793	2063855	2045984	2009872	1839674	1445745	53	221749	2065793	2038615	39.5	39.72	66951	66951	41861	45113	10	10	20	19	49	23	1392773	58	0	0	1	1 + 23 part	232867	89.577	1.004	0.58	891.61	33.57	118316	1829725	29943	29943	15512	15572	20	20	45
6512_4_5	53	52	45	40	23	12	2128289	2127464	2115049	2076562	1777805	1421269	53	459713	2128289	2038615	39.56	39.72	69072	69072	35425	39503	6	6	17	15	42	15	1422141	54	0	0	2	7 + 25 part	249085	92.031	1.002	0.23	873.76	35.07	132495	1876515	35046	35425	16256	17713	20	19	43
6512_5_9	53	50	42	39	26	15	2078090	2076832	2053871	2032662	1831681	1403555	51	185159	2077367	2038615	39.58	39.72	76273	76273	43652	44650	9	9	19	18	39	21	1312940	68	0	1	2	0 + 22 part	222109	90.458	1.006	10.35	892.52	40.07	115991	1850765	31942	36780	14169	14796	18	17	43
6593_2_14	53	53	47	42	26	14	2107665	2107665	2093372	2049789	1752348	1306325	53	207094	2107665	2038615	39.54	39.72	58165	64474	34765	40423	10	9	21	19	48	24	1521759	64	0	0	1	1 + 21 part	194497	93.279	1.006	0.28	859.59	38.34	150801	1903918	29188	32619	16014	17103	20	18	44
6730_4_9	53	48	45	35	26	16	2123998	2120873	2112363	2033835	1868736	1471639	52	179707	2123604	2038615	39.49	39.72	74135	74135	47552	48393	10	10	19	18	43	19	1478469	65	0	0	2	2 + 19 part	211519	93.164	1.007	4.66	800.31	30.91	87211	1906772	29517	30050	16177	18318	22	21	45
6805_6_18	53	44	38	33	21	16	2100728	2096369	2081000	2045500	1841484	1674409	47	320199	2098617	2038615	39.48	39.72	81176	81176	55032	58193	7	7	15	14	60	25	1824212	57	0	0	1	1 + 22 part	243160	90.734	1.003	0.14	955.39	33.25	101939	1850896	27441	27848	14573	14957	22	21	49
6840_3_15	53	48	41	34	22	16	2083383	2079936	2063763	2017761	1827529	1583534	52	179591	2083052	2038615	39.6	39.72	90849	90849	54891	54891	8	8	16	16	49	21	1635748	64	0	0	0	1 + 20 part	237194	89.971	1.006	0.48	958.48	36.53	147307	1840870	30396	30396	14647	17970	20	20	44
6938_7_3	53	49	45	40	26	17	2052917	2051575	2039053	2004449	1749550	1432373	49	144875	2051575	2038615	39.68	39.72	76733	76733	41270	41270	10	10	20	20	51	25	1500058	81	0	1	0	1 + 25 part	194707	90.45	1.007	6.04	1060.62	39.64	91718	1851088	32560	32560	14623	14891	20	20	44
6952_7_23	53	49	43	42	29	17	2039357	2036273	2019885	2013657	1809341	1384702	53	153529	2039357	2038615	39.62	39.72	72316	72316	45034	45034	11	11	21	21	52	27	1530778	65	0	0	2	1 + 24 part	213121	89.105	1.005	0.49	918.36	36.66	91731	1823387	27005	27005	12420	12420	21	21	48
6999_1_14	53	49	41	37	26	16	2032883	2030703	2011649	1982794	1795289	1419776	53	156603	2032883	2038615	39.55	39.72	72106	72106	45037	45037	10	10	19	19	36	19	1322598	62	0	0	0	0 + 20 part	171012	90.961	1.004	4.38	883.06	35.75	87637	1857096	45037	45037	17047	16082	17	17	37
6999_2_16	53	49	40	39	26	13	2107922	2105341	2083877	2077209	1839558	1342600	51	293109	2107241	2038615	39.54	39.72	67800	68944	39724	42086	9	8	19	18	37	22	1588764	66	0	0	0	3 + 21 part	193399	93.542	1.004	0.19	866.62	39.28	151132	1910141	37286	39393	18063	19432	17	16	38
6999_2_6	53	48	42	35	22	12	2046763	2043492	2028202	1973385	1766654	1389971	51	184260	2045931	2038615	39.52	39.72	115375	115375	43869	44452	7	7	16	15	44	22	1643073	61	0	0	0	1 + 19 part	181430	91.03	1.005	0.1	880.99	35.46	131659	1859452	35097	35097	14480	14480	15	15	39
6999_4_19	53	51	43	42	28	15	2107408	2106267	2082160	2075493	1839549	1334366	52	209803	2107099	2038615	39.54	39.72	62537	62537	39398	40483	10	10	21	20	38	21	1485768	64	0	0	0	1 + 19 part	194016	93.466	1.004	0.14	869.21	40.83	143309	1907407	32855	35285	18063	19075	19	18	41
6999_5_15	53	43	38	37	26	17	2032999	2027626	2011591	2005764	1822790	1441941	47	149370	2030747	2038615	39.67	39.72	70533	70533	46929	46929	11	11	19	19	53	21	1544534	70	1	0	1	0 + 23 part	182776	89.939	1.008	2.27	954.78	37.36	78623	1845511	30171	29563	17784	17784	21	22	44
6999_5_21	53	52	44	42	25	13	2044647	2044065	2023500	2010468	1740054	1300862	53	172129	2044647	2038615	39.53	39.72	80000	80000	39264	39264	9	9	19	19	39	25	1403934	61	0	0	1	0 + 21 part	183542	90.917	1.004	0.05	883.12	41.76	130390	1855999	31901	31901	14797	14803	17	17	41
9716_7_8	53	42	37	30	23	15	2147675	2142057	2130358	2078584	1959722	1659941	48	232405	2145814	2038615	39.39	39.72	105506	105506	52675	62116	7	7	15	13	57	20	1586119	58	0	0	1	6 + 20 part	270672	91.472	1.006	0.05	1003.29	35.88	132648	1872445	27808	30433	13332	15366	20	18	46
9789_4_14	53	50	41	37	25	16	2133382	2131250	2105391	2080771	1873803	1538928	53	211055	2133382	2038615	39.73	39.72	88693	88693	47764	50766	9	9	18	16	77	22	1584679	91	0	0	1	6 + 27 part	402778	84.167	1.009	0.56	1459.75	45.23	119944	1723558	21308	23876	5559	10008	26	24	67
15378_2_58	52	44	38	38	28	10	2207439	2202843	2186134	2186134	2023477	1372017	48	298987	2205911	2038615	39.54	39.72	134336	134336	39615	42076	6	6	17	14	46	19	1627344	76	0	12	2	2 + 21 part	350812	90.214	1.009	150.91	988.73	33.93	103678	1847349	27856	30495	12139	16001	24	21	52
15378_3_56	52	46	40	40	27	16	2152870	2148571	2136424	2136424	1919086	1496090	51	245373	2152474	2038615	39.49	39.72	72954	72954	43497	47767	9	9	19	17	46	23	1514767	64	0	9	2	3 + 25 part	278497	91.01	1.01	162.23	1007.63	36.81	82845	1859219	34492	40427	16205	18258	22	20	45
15378_3_66	52	42	37	33	26	15	2171428	2165687	2153063	2126432	1997944	1616073	48	286294	2169908	2038615	39.57	39.72	89397	96126	43516	62928	8	7	16	14	54	19	1600540	65	2	7	3	5 + 24 part	305236	90.681	1.009	148.16	1011.66	40.19	144354	1847464	32930	35998	14652	15597	21	19	47
15531_5_80	52	48	45	38	22	13	2013980	2011147	2005121	1954308	1668336	1373409	52	332252	2013980	2038615	39.73	39.72	71126	71126	33347	31843	8	8	17	18	53	26	1513876	76	0	3	1	2 + 22 part	120011	92.154	1.008	53.03	1020.4	39.71	187072	1885254	33667	33667	19569	19409	17	17	36
16399_5_32	52	47	37	32	25	15	2060120	2058135	2034530	1997522	1878875	1522977	48	302908	2058809	2038615	39.61	39.72	78092	78092	47221	47221	8	8	16	16	53	21	1605797	62	0	4	1	5 + 22 part	188225	91.157	1.007	83.3	997.88	37.13	96260	1860869	28429	28429	15678	15942	22	22	45
6472_7_2	52	49	46	41	27	14	2091737	2090195	2080002	2038854	1791388	1296321	50	155665	2091079	2038615	39.64	39.72	65174	65174	39649	40291	10	10	21	20	44	24	1495484	71	0	0	2	0 + 27 part	256661	89.667	1.004	0	941.21	37.04	113845	1829190	26514	27360	13885	14126	22	21	50
6512_3_22	52	51	45	40	24	11	2060809	2059880	2047406	2014799	1769307	1284308	52	202347	2060809	2038615	39.5	39.72	85078	85078	35134	35134	8	8	17	17	43	20	1298733	64	0	0	1	0 + 22 part	186795	91.242	1.007	0.49	902.22	44.35	167344	1871330	32082	32565	13684	14170	17	16	42
6710_8_19	52	49	44	39	23	13	2127159	2125493	2114527	2080745	1791850	1382391	51	301098	2126707	2038615	39.5	39.72	76531	76531	39617	39745	8	8	18	17	86	29	1757518	62	0	1	2	1 + 25 part	273734	89.983	1.01	4.94	979.77	35.38	93738	1847342	20726	20947	10459	11172	30	28	67
6823_5_18	52	51	44	41	27	17	1985133	1984662	1969778	1948074	1717416	1326945	51	127307	1984662	2038615	39.65	39.72	61965	61965	42967	41974	12	12	21	22	58	25	1405454	63	0	0	0	0 + 21 part	145226	89.79	1.005	2.17	933.14	33.11	77121	1835620	29243	29243	13119	11611	22	22	45
6841_7_23	52	50	44	38	27	11	2041164	2040472	2024317	1978402	1792872	1191788	50	283774	2040472	2038615	39.62	39.72	61528	61528	38589	38589	9	9	19	19	69	22	1527987	70	0	0	1	1 + 23 part	210060	89.091	1.008	0.34	1059.18	36.5	78425	1827274	22692	22692	11779	11979	28	28	59
6871_1_16	52	50	46	41	30	16	2051845	2050879	2037981	2000738	1808292	1303507	51	126813	2051415	2038615	39.68	39.72	69410	69410	38525	38525	11	11	22	22	55	28	1668725	75	0	0	0	2 + 24 part	194512	90.389	1.008	0.54	1059	38.75	77885	1852391	27754	31812	13160	13160	22	21	47
6949_3_21	52	47	42	33	24	18	2155181	2152380	2137813	2070650	1920231	1696958	49	251263	2153979	2038615	39.48	39.72	80209	80298	51849	53629	8	7	17	15	83	27	1818662	63	0	0	0	0 + 23 part	266186	89.846	1.031	0.42	1020.41	36.2	79671	1884501	22111	22678	10522	12226	30	28	64
6983_6_30	52	48	43	37	31	13	2059399	2057352	2042988	2005090	1919816	1240426	49	185153	2058160	2038615	39.5	39.72	62182	62182	43803	43803	10	10	20	20	46	23	1400147	69	0	1	1	0 + 21 part	212389	90.014	1.006	2.43	1001.56	36.18	163515	1840898	30834	30834	15526	16194	20	20	42
6999_1_1	52	49	43	41	27	13	2032502	2030423	2013715	2001092	1748251	1238636	52	193973	2032502	2038615	39.54	39.72	69774	69774	38375	38375	10	10	20	20	30	19	1266206	61	0	0	2	2 + 18 part	123090	93.418	1.003	0.1	822.71	32.4	154177	1903492	32443	32443	20264	20264	16	16	36
6999_5_6	52	50	43	33	23	17	2062147	2061387	2043224	1973573	1800413	1576224	50	184775	2061387	2038615	39.64	39.72	94300	94300	52213	52213	8	8	17	17	50	21	1567623	57	0	0	0	2 + 18 part	173768	91.902	1.008	0.49	873.97	36.19	93631	1882602	34688	34688	15160	16586	21	21	43
7622_4_33	52	40	30	27	21	14	2065969	2058764	2037667	2016550	1916175	1644188	47	391781	2063844	2038615	39.58	39.72	119098	119098	57616	60293	6	6	13	12	45	22	1586587	65	0	0	0	8 + 17 part	177432	91.822	1.008	0.1	899.67	34.78	165877	1880217	42413	42413	19192	19237	14	14	32
9716_7_22	52	44	38	34	27	15	2071557	2066837	2050293	2021973	1906304	1477583	49	249424	2070197	2038615	39.62	39.72	75251	77693	47766	47766	9	8	17	17	51	23	1559573	67	0	0	0	5 + 18 part	192689	91.333	1.008	0.1	968.13	37.11	162291	1870279	30823	30823	16438	18024	18	18	41
15378_4_17	51	43	31	26	21	15	2212990	2208927	2180006	2144281	2069897	1849467	46	228913	2211073	2038615	39.51	39.72	109601	115721	75785	101514	7	6	13	11	64	17	1778343	92	0	7	2	6 + 24 part	369491	89.637	1.008	151.15	1127.59	41.43	100966	1833888	31477	31878	9288	14654	20	17	52
15378_4_54	51	44	35	29	24	16	2123921	2119710	2098470	2054157	1952066	1666443	48	157731	2122755	2038615	39.45	39.72	101729	102553	56725	69448	9	8	15	14	55	26	1834793	68	0	7	2	4 + 19 part	257147	90.867	1.007	101.47	987.41	35.52	105417	1857907	32613	32685	16305	17231	18	17	40
15531_2_32	51	48	46	40	23	11	2075595	2074003	2068346	2024915	1761750	1304245	49	227353	2074757	2038615	39.53	39.72	87589	97219	40268	40355	8	7	17	16	52	23	1611727	75	0	14	1	1 + 22 part	195206	91.522	1.007	206.58	989.78	36.82	108926	1869967	30670	30821	14766	15783	19	18	42
15531_2_34	51	43	36	32	27	16	2119456	2114480	2102510	2073552	1981011	1606048	49	180514	2118700	2038615	39.49	39.72	86428	87830	51849	55455	9	8	16	15	54	27	1874140	70	1	10	1	6 + 22 part	264424	90.314	1.007	161.14	981.56	36.28	105685	1847474	32699	33882	16216	17315	20	18	42
15531_7_31	51	47	42	34	24	16	2112038	2110004	2100480	2038443	1877778	1593474	48	231155	2110952	2038615	39.58	39.72	93741	93741	55835	63867	9	9	16	15	52	26	1633161	71	4	21	1	1 + 25 part	228596	91.326	1.011	334.3	996.41	40.02	123033	1868709	31957	33435	16505	17792	19	18	41
15873_2_64	51	42	31	27	21	14	2124878	2120140	2089506	2059529	1933831	1679426	47	277363	2123244	2038615	39.45	39.72	101686	101686	56751	57053	6	6	13	12	47	23	1826587	59	2	8	0	7 + 21 part	219448	92.694	1.007	173.51	982.71	36.62	189158	1897390	47972	48378	17795	19240	12	11	30
6512_7_6	51	45	41	33	26	13	2116665	2113519	2102022	2050836	1937585	1499154	48	233924	2115627	2038615	39.47	39.72	92388	105881	42220	48911	7	6	15	14	48	18	1413662	70	0	0	2	0 + 21 part	213889	92.622	1.007	0	927.97	33.84	134815	1896441	39250	39890	16858	21581	16	15	37
6664_1_9	51	45	41	37	22	11	2142793	2139813	2128963	2101685	1853123	1432408	47	230123	2141291	2038615	39.56	39.72	101697	101697	45138	45499	7	7	15	14	59	21	1687595	70	1	1	2	4 + 22 part	291810	89.564	1.013	2.9	923.34	34.23	189796	1843436	25609	26885	11812	15288	24	22	52
6730_8_15	51	48	41	39	26	13	2120347	2118778	2099281	2084015	1860382	1373135	49	205988	2119500	2038615	39.38	39.72	80781	80781	42557	45781	8	8	18	17	52	23	1575194	60	1	0	1	1 + 23 part	244079	91.163	1.009	9.77	996.47	34.22	124183	1868975	27827	27912	12778	14767	21	20	48
6731_5_18	51	47	41	34	25	16	2117351	2115103	2092438	2038323	1864169	1489367	49	185076	2116657	2038615	39.49	39.72	72154	72154	48776	49542	9	9	18	17	62	26	1663893	61	0	0	1	1 + 22 part	244431	90.875	1.011	6.43	976.58	34.65	101939	1862475	28752	31096	11984	14707	23	22	51
6736_4_20	51	51	47	41	27	16	2162743	2162743	2155623	2110153	1866201	1480095	51	159186	2162743	2038615	39.64	39.72	73606	73642	39295	41029	10	9	20	18	51	24	1606381	63	0	0	0	3 + 28 part	295405	91.218	1.004	0.6	933.33	32.27	89900	1865342	27651	30687	11905	15275	25	23	53
6755_5_11	51	48	45	42	29	18	2163314	2161406	2155823	2133824	1906235	1504926	50	206168	2162881	2038615	39.52	39.72	65255	70145	43929	49689	11	10	21	19	73	27	1667427	71	1	0	1	4 + 27 part	301849	90.092	1.013	1.34	945.43	33.98	68630	1856649	23351	24611	11566	13036	29	26	62
6823_3_24	51	48	42	36	20	14	2028325	2026085	2012049	1969707	1676915	1457786	51	196401	2028325	2038615	39.68	39.72	85977	85977	43940	43940	8	8	16	16	46	24	1655311	55	0	0	1	0 + 20 part	164704	90.919	1.005	0.39	918.53	32.1	159841	1859526	31394	31394	17529	17529	20	20	42
6925_2_86	51	49	42	39	26	15	2032436	2031396	2015470	1992328	1761014	1343490	51	139723	2032436	2038615	39.57	39.72	63166	63166	45037	45037	10	10	19	19	34	19	1158393	61	0	0	1	1 + 22 part	171868	91.033	1.003	0.15	880.74	35.24	116652	1857099	36951	36951	17368	17368	16	16	38
6925_2_87	51	50	45	38	26	14	1985898	1985054	1973129	1919214	1729129	1260582	51	152049	1985898	2038615	39.68	39.72	67754	67754	38050	36369	10	10	20	21	37	19	1124350	65	0	0	2	0 + 21 part	155623	89.668	1.001	0.1	946.07	31.62	115539	1827373	35836	34974	16049	14683	16	17	38
6930_8_19	51	44	40	36	27	14	1987384	1983571	1974958	1942053	1787871	1273909	47	153384	1985821	2038615	39.71	39.72	75464	74859	45645	41569	10	11	19	20	40	20	1311624	70	0	0	1	0 + 21 part	151780	89.761	1.002	0.6	899.29	31.64	147285	1830883	37097	35415	18030	16049	16	17	37
7038_6_18	51	45	42	40	26	12	2081060	2078477	2072159	2058458	1814735	1304825	46	248365	2079068	2038615	39.59	39.72	73546	73546	42520	42520	8	8	18	18	50	22	1606938	65	0	0	2	1 + 22 part	245696	89.389	1.006	4.95	947.76	34.74	146377	1829248	30819	31080	14767	17784	21	20	44
7092_6_10	51	46	42	39	24	16	2050772	2048317	2036753	2016416	1742406	1459081	48	217519	2049553	2038615	39.68	39.72	67481	69011	42981	42981	10	9	18	18	49	24	1501714	77	0	1	0	0 + 24 part	194026	90.482	1.006	12	1056.28	39.2	93655	1852361	32140	32140	15483	15752	20	20	44
7622_4_38	51	43	32	28	24	14	2058577	2053913	2029971	2001433	1928254	1579666	47	302228	2056923	2038615	39.55	39.72	95743	95743	51101	51101	7	7	14	14	32	19	1604018	64	0	0	0	3 + 16 part	129433	94.08	1.005	0.05	848.78	32.38	199774	1923300	47162	47766	24695	24695	13	12	27
7622_4_43	51	46	37	33	22	15	2015184	2012595	1989651	1960322	1782737	1494148	48	155964	2013969	2038615	39.68	39.72	89697	89697	47928	47928	9	9	16	16	37	19	1383125	73	0	3	1	5 + 20 part	159541	90.556	1.005	58.59	914.64	30.55	147669	1850176	43716	43716	19569	18678	15	15	31
7622_5_63	51	41	35	28	23	14	2050029	2044717	2031783	1984111	1907217	1566327	44	256918	2047222	2038615	39.58	39.72	88695	88695	57125	57125	6	6	14	14	39	20	1601185	61	0	0	1	3 + 19 part	164164	91.764	1.007	0.1	866.4	33.62	213325	1879481	60982	60982	18091	18372	11	11	29
9716_7_17	51	45	37	34	27	17	2092911	2089343	2068690	2051825	1942762	1564852	48	233973	2091541	2038615	39.66	39.72	80792	80792	49841	54785	9	9	18	17	64	25	1660851	68	0	0	0	4 + 17 part	206648	91.782	1.007	0.38	976.07	35.22	121490	1879403	34441	34441	15655	17968	21	21	44
9789_5_46	51	42	34	30	24	16	2176931	2172848	2157876	2126679	2032327	1777127	45	268778	2174750	2038615	39.57	39.72	106042	124707	57479	70674	7	6	14	12	56	20	1743490	77	0	0	1	3 + 20 part	289081	91.586	1.01	0.09	980.03	36.58	132974	1877371	34534	34794	15728	18364	20	18	42
15378_2_54	50	48	42	35	27	20	2113877	2112790	2096608	2043196	1917529	1684814	49	173409	2113559	2038615	39.47	39.72	69319	70415	53541	54564	10	9	19	18	50	22	1590859	71	2	7	3	1 + 26 part	196491	93.126	1.01	154.34	922.85	33.92	134611	1909303	33761	34153	15533	18298	16	15	39
15378_3_58	50	46	41	36	25	15	2078435	2075774	2062572	2027576	1847730	1476959	49	167303	2077951	2038615	39.62	39.72	79196	80662	43986	43986	9	8	17	17	37	22	1609485	70	1	6	2	1 + 20 part	162294	93.19	1.008	106.4	828.62	29.79	113733	1907948	34813	39095	20310	21796	18	17	37
15378_3_80	50	48	43	36	25	16	2121456	2119978	2106575	2051852	1887310	1530087	50	188983	2121456	2038615	39.72	39.72	89290	92295	48872	51777	10	9	18	16	78	20	1516198	86	0	7	4	0 + 35 part	393037	84.07	1.008	162.67	1461.96	44.99	119944	1721662	22645	24004	6234	9121	26	24	66
15531_2_15	50	43	38	35	26	17	2147926	2144417	2137089	2116226	1959354	1633835	47	173952	2146914	2038615	39.62	39.72	96970	103292	54009	56633	9	8	17	16	57	23	1713707	80	0	4	1	4 + 23 part	273459	91.234	1.007	65.21	966.98	36.72	101663	1868338	32655	34611	14648	16262	21	19	46
17794_7_28	50	38	31	25	20	14	2132463	2127346	2111590	2072367	1982141	1762564	41	331213	2129120	2038615	39.62	39.72	125702	125702	78850	82243	6	6	12	11	54	20	1829293	66	0	0	1	3 + 19 part	248639	91.574	1.007	8.97	972.55	37.76	87841	1875308	34040	34543	15942	19137	20	19	42
17794_8_65	50	33	27	26	18	12	2116568	2106913	2094354	2086685	1941003	1694976	41	380233	2112833	2038615	39.66	39.72	120353	120353	77281	77281	5	5	10	10	68	20	1892040	92	0	0	0	3 + 16 part	229639	91.358	1.011	4.83	1059.31	37.64	112961	1876804	36677	39904	17321	19156	19	18	41
17870_7_127	50	36	30	25	21	14	2179865	2172493	2158078	2119406	2032144	1791929	43	376597	2177387	2038615	39.5	39.72	109724	154007	57454	77069	5	4	12	10	51	15	1731787	86	0	0	1	7 + 19 part	296356	91.534	1.008	4	1159.05	42.07	108132	1875335	32460	34223	15771	19179	20	18	43
6512_4_19	50	47	41	37	24	13	2051084	2049253	2036048	2008378	1787519	1374476	49	205565	2050677	2038615	39.51	39.72	84997	84997	42543	42543	8	8	17	17	39	21	1464500	61	0	0	0	1 + 22 part	182975	91.364	1.003	1.02	888.94	39.25	166839	1864183	36780	36780	14797	14797	15	15	37
6925_4_2	50	47	39	34	21	16	2055060	2053357	2029056	1996047	1786395	1583124	48	185135	2054301	2038615	39.77	39.72	93273	93273	55401	55401	8	8	16	16	62	22	1577312	70	0	0	1	2 + 21 part	195316	90.483	1.008	1.02	931.1	33.02	103493	1854291	27397	27432	13756	13901	23	22	49
6925_7_12	50	45	40	35	25	15	2015109	2012453	1998758	1963219	1782897	1434623	47	189829	2013947	2038615	39.77	39.72	77749	77749	43403	38979	9	9	17	18	50	24	1668525	71	0	0	0	2 + 20 part	172499	89.739	1.007	1.84	959.15	33.23	152315	1836977	29749	29749	17491	16184	21	21	44
6930_8_11	50	48	44	38	27	16	2049501	2048436	2041005	1996135	1803500	1367915	49	205688	2049036	2038615	39.58	39.72	64349	64349	46777	46777	11	11	20	20	37	23	1419213	62	0	0	2	1 + 23 part	165762	92.009	1.004	0.15	881.05	32.31	97585	1878753	41596	41596	18510	19126	18	18	38
6972_3_7	50	45	38	31	23	18	2114447	2112790	2095279	2040398	1891049	1703433	45	209119	2112790	2038615	39.48	39.72	73293	80319	54901	57392	8	7	16	15	80	28	1924843	67	0	0	0	0 + 23 part	246203	90.544	1.011	1.09	973.49	33.64	101893	1863824	23939	25442	10387	11673	27	26	61
6999_2_22	50	48	40	36	26	16	1998551	1997916	1977242	1948530	1779729	1367859	48	248859	1997916	2038615	39.66	39.72	64895	64895	48316	47729	10	10	19	20	35	20	1447261	65	0	0	1	1 + 24 part	142344	90.635	1.004	3	933.92	37.78	119503	1849113	33062	31986	19362	19188	20	21	39
6999_3_6	50	47	43	38	29	18	2041362	2039653	2028402	1998284	1844215	1444136	48	169066	2040454	2038615	39.53	39.72	60110	60110	42669	42669	11	11	20	20	42	22	1477376	63	0	0	0	0 + 18 part	155410	92.19	1.003	0.1	935.84	37.35	121539	1881483	30769	30769	18353	18353	20	20	41
6999_6_1	50	48	43	39	23	14	2044296	2043484	2033479	2003874	1697128	1364781	49	217534	2043994	2038615	39.63	39.72	72130	72130	39548	39548	9	9	18	18	48	20	1335137	71	0	0	1	0 + 25 part	211791	89.511	1.004	0.64	908.55	36.39	87521	1828655	28936	28936	14283	14636	22	22	47
6999_7_14	50	47	42	37	25	16	2015786	2014002	2005565	1966580	1770735	1420670	49	164362	2015413	2038615	39.7	39.72	81800	79981	39581	39581	10	11	19	19	33	18	1245092	70	0	0	3	1 + 24 part	187512	89.566	1.001	0	903.44	30.45	115799	1824729	35715	35715	18032	16972	17	17	38
7553_5_57	50	46	43	36	24	14	2003725	2001665	1993605	1941420	1726518	1295847	49	154114	2003258	2038615	39.7	39.72	81352	81352	44631	44631	10	10	19	19	35	18	1222107	72	0	0	3	0 + 23 part	152058	90.42	1.004	12.43	909.56	30.43	147969	1847024	40856	40856	18678	18350	16	16	35
7553_6_3	50	43	36	31	26	17	2075463	2071224	2058995	2023960	1935923	1562158	47	172115	2074254	2038615	39.58	39.72	75608	75608	50364	50364	9	9	17	17	43	22	1286527	69	0	0	2	3 + 23 part	186407	91.916	1.007	2.84	894.17	34.64	171235	1884323	44763	45318	19237	20221	14	13	31
9789_4_13	50	48	41	36	24	18	2132868	2131549	2113609	2079366	1884359	1639155	50	162327	2132868	2038615	39.74	39.72	89554	90346	50759	56787	10	9	18	16	76	19	1559176	90	0	0	4	5 + 27 part	398406	84.217	1.01	1.41	1464.65	45.32	119944	1729503	21308	23876	5559	9114	26	24	68
9789_5_74	50	50	47	41	26	15	2078135	2078135	2070162	2024328	1800005	1417651	50	149471	2078135	2038615	39.66	39.72	83176	83176	38827	40459	10	10	19	18	60	24	1514289	73	0	0	1	0 + 23 part	224310	90.183	1.008	0.1	1064.95	35.9	63877	1845392	26222	26702	13308	13952	27	26	55
12378_2_81	49	44	38	34	25	14	2170716	2167797	2153338	2124277	1971049	1566791	48	218299	2170227	2038615	39.56	39.72	103308	118659	45387	50835	8	7	16	14	51	21	1712419	80	1	16	5	6 + 26 part	276130	91.973	1.01	224.49	974.2	34.45	128573	1879678	34541	35251	16062	19463	18	17	42
15378_3_28	49	41	37	32	23	12	2095595	2090026	2077118	2042323	1911385	1476827	47	290095	2094656	2038615	39.7	39.72	89611	97526	48176	48176	7	6	14	14	54	23	1846336	63	3	11	2	5 + 21 part	218187	91.292	1.008	209.34	993.77	38.1	122768	1867659	29387	30517	16028	17860	20	19	43
15531_5_91	49	40	34	31	24	15	2181554	2176603	2159743	2135321	2022766	1697163	43	365630	2179123	2038615	39.59	39.72	107702	107702	55049	65761	7	7	14	13	58	18	1729034	77	1	7	0	7 + 22 part	307243	91.189	1.007	125.14	1007.8	36.58	125554	1865218	29618	30390	16292	18402	22	20	47
15531_7_10	49	40	35	31	23	15	2104674	2100093	2086963	2060422	1926677	1622620	43	237657	2102431	2038615	39.67	39.72	93894	93922	64649	65506	8	7	15	14	44	22	1731517	64	1	28	0	6 + 18 part	232516	90.903	1.009	472.74	905.37	31.24	158833	1857852	32328	37075	16636	17555	16	15	38
16399_6_70	49	46	41	34	22	15	2075502	2073896	2056231	2004232	1797368	1560424	47	297172	2074643	2038615	39.57	39.72	89646	89646	51953	51953	8	8	15	15	57	25	1754167	59	0	6	0	2 + 20 part	195423	91.418	1.008	134.72	965.89	36.92	95854	1870542	28219	28735	15461	16200	21	20	45
6259_7_1	49	41	39	35	28	16	2112515	2107532	2101541	2069093	1938997	1577894	46	171631	2111466	2038615	39.72	39.72	83224	84893	39699	52140	9	8	17	16	58	25	1655139	83	0	0	2	2 + 23 part	284585	88.939	1.008	0.38	1213.21	39.43	123347	1820425	25052	26581	13379	14656	23	21	51
6470_3_10	49	46	40	37	27	14	2037872	2036065	2023061	2002190	1807650	1321823	48	192556	2037546	2038615	39.54	39.72	67519	67519	42333	42333	10	10	19	19	40	20	1295187	58	0	0	1	0 + 20 part	144259	92.562	1.003	0.1	874.36	35.56	158323	1890859	32155	32155	18580	18580	17	17	37
6470_4_8	49	48	44	37	24	17	2059399	2058665	2045658	1996775	1775760	1528939	49	269171	2059399	2038615	39.56	39.72	73485	73485	46778	46778	9	9	18	18	40	21	1486519	53	0	0	0	0 + 22 part	192119	91.421	1.002	0	863.48	36.16	93660	1863842	32277	32277	16567	16981	21	21	43
6593_2_2	49	44	41	35	24	15	2042348	2039024	2031365	1993212	1803255	1481319	49	261583	2042348	2038615	39.56	39.72	82995	82995	45128	45128	8	8	17	17	51	21	1540410	54	0	0	1	0 + 18 part	150188	92.145	1.007	0.34	864.79	44.13	93666	1886957	40196	40196	16215	16215	20	20	40
6649_8_1	49	47	40	37	29	15	2098539	2097837	2082849	2061455	1914854	1415933	47	179659	2097837	2038615	39.63	39.72	70096	70096	37668	43003	9	9	19	18	64	24	1551341	75	0	1	0	0 + 27 part	275747	88.939	1.005	4.43	1130.81	38.11	109896	1815201	22549	22686	11919	13644	29	28	60
6753_2_15	49	41	38	32	23	16	2102127	2098166	2088390	2042299	1901834	1651022	44	192109	2100426	2038615	39.62	39.72	95183	95183	55193	62192	8	8	15	14	52	20	1767166	71	0	1	0	5 + 21 part	219756	91.592	1.007	1.57	894.38	32.35	136028	1877024	32291	34959	14159	15551	20	19	44
6925_2_79	49	47	38	35	27	14	2084099	2083101	2053845	2032825	1915971	1476620	48	215210	2083780	2038615	39.64	39.72	84112	84112	47478	47478	8	8	16	16	40	17	1425056	76	0	0	0	1 + 22 part	236896	90.322	1.003	0.05	918.8	32.97	113859	1843064	28054	28113	15609	17243	20	19	43
6938_5_8	49	45	42	36	25	15	2098594	2096359	2086056	2039465	1845079	1485212	47	189319	2097885	2038615	39.65	39.72	82718	82718	45201	45553	8	8	17	16	55	26	1645073	73	0	0	0	0 + 25 part	222837	91.413	1.006	0.72	935.57	35.31	137642	1866340	24885	25672	12629	13901	24	23	52
7001_2_23	49	48	43	39	24	16	2029209	2028315	2018187	1985318	1737799	1459106	49	177252	2029209	2038615	39.53	39.72	70017	70017	39801	39801	9	9	18	18	44	23	1504946	64	0	0	2	0 + 26 part	215739	88.581	1.004	0.49	964.43	43.97	151043	1810050	28072	28072	14655	14586	20	20	43
7001_3_18	49	47	39	35	26	15	2001702	2000726	1977706	1949660	1792383	1366160	48	180104	2001265	2038615	39.64	39.72	66308	66308	45253	42709	10	10	18	19	46	21	1445468	62	0	0	0	0 + 21 part	141820	90.835	1.004	0.2	928.73	39.91	119434	1850774	30456	30299	18016	17525	20	21	42
7001_3_5	49	48	44	41	27	14	1982986	1982676	1974151	1955674	1715519	1211058	48	127723	1982676	2038615	39.69	39.72	67660	67660	38623	38058	11	11	21	22	34	20	1149534	66	0	0	1	0 + 20 part	152566	89.6	1.002	0.81	899.04	30.27	115555	1827259	38409	36129	18032	16972	16	17	36
7038_8_28	49	38	35	30	23	11	2244473	2238362	2229710	2189944	2064461	1622070	45	420598	2243005	2038615	39.58	39.72	150420	152818	45047	62102	5	4	13	10	76	20	1912175	73	0	1	0	0 + 22 part	308991	90.278	1.051	1.74	1053.45	38.85	113335	1926020	22087	25749	10441	14578	27	23	61
7622_2_36	49	41	37	34	25	15	2113471	2108693	2100127	2081126	1935410	1580836	46	221806	2112324	2038615	39.51	39.72	86587	102248	44774	54427	8	7	16	15	48	18	1460803	71	0	0	1	4 + 21 part	255493	90.476	1.007	0.33	978.39	37.68	182468	1853196	31387	32029	17691	18459	19	18	41
9716_7_34	49	43	37	33	26	16	2097274	2094253	2077279	2049041	1914396	1571537	45	221086	2095696	2038615	39.64	39.72	80772	80772	48826	63542	9	9	17	16	52	19	1563081	77	0	0	2	4 + 22 part	223936	91.364	1.005	0.05	1049.2	36.08	94816	1866722	35551	35673	17343	18775	20	19	42
9789_5_26	49	39	34	30	22	13	2156325	2151374	2142243	2113735	1965310	1628628	42	242359	2153466	2038615	39.61	39.72	125295	125295	58034	65510	6	6	13	12	55	19	1698038	87	0	0	2	7 + 23 part	281515	91.235	1.006	0.05	960.79	37.21	112166	1863259	34392	37112	16139	17878	20	18	44
13682_1_70	48	46	41	38	29	17	2098777	2097843	2085829	2062604	1921266	1444485	47	131472	2098449	2038615	39.59	39.72	70931	71599	47366	48802	11	10	20	19	55	25	1556320	69	0	12	4	2 + 25 part	192223	92.722	1.008	201.86	932.73	36.34	122709	1898322	37035	37826	15728	16321	17	16	41
14520_6_24	48	43	38	35	26	17	2105238	2101655	2089938	2068457	1897101	1583501	48	199075	2105238	2038615	39.6	39.72	80141	80141	53881	60121	9	9	17	16	52	25	1626571	69	0	9	0	2 + 17 part	223335	91.354	1.01	114.24	1034.33	40.06	118821	1872818	33024	34513	16239	18284	18	17	41
14937_1_9	48	42	35	31	27	18	2169416	2166119	2146779	2119075	2051611	1734576	45	193119	2168173	2038615	39.6	39.72	86278	90498	56658	64444	9	8	17	15	45	21	1661274	71	0	6	1	7 + 22 part	270245	92.537	1.006	91.46	901.78	33.45	107471	1892169	40842	42027	17621	22168	19	17	39
15378_3_36	48	39	33	29	22	12	2125014	2120608	2107933	2076911	1940359	1576932	43	326451	2122983	2038615	39.55	39.72	110910	110910	47118	53154	6	6	13	12	51	18	1654809	71	1	8	2	6 + 20 part	260863	90.84	1.006	124.07	1018.04	35.75	98502	1854747	27139	32902	15931	17854	20	18	44
15378_3_64	48	36	30	29	24	17	2095934	2089614	2073243	2066343	1976660	1712319	44	335142	2094535	2038615	39.68	39.72	81632	81632	54712	57978	7	7	15	14	55	20	1753975	61	1	17	0	7 + 18 part	219564	91.214	1.008	277.48	990.54	38.24	119121	1862534	34196	36643	16150	18422	19	18	41
15378_4_83	48	42	33	31	25	18	2180371	2176817	2159102	2145477	2032002	1773026	46	202355	2179588	2038615	39.57	39.72	89963	89963	51055	64735	8	8	16	14	58	24	1876289	70	2	9	1	7 + 26 part	350075	89.102	1.007	166.09	962.1	36.5	96765	1821052	31460	34582	12089	14792	20	18	49
6472_8_14	48	42	40	34	22	16	2053159	2049592	2046932	2007806	1808318	1607872	46	226558	2052416	2038615	39.57	39.72	84725	84725	55519	55519	8	8	15	15	44	20	1520835	55	0	0	0	0 + 18 part	180071	91.495	1.004	0.05	862.79	39.24	93637	1867768	33666	33666	17018	17428	20	20	41
6472_8_22	48	47	41	36	27	15	2018043	2017071	2003359	1967506	1830958	1407951	48	151959	2018043	2038615	39.73	39.72	77751	77751	40995	40995	9	9	18	18	41	19	1457834	62	0	0	0	1 + 20 part	178198	90.115	1.002	0.05	941.87	36.42	119455	1836964	29746	29746	17667	17539	22	22	43
6486_5_7	48	43	42	34	25	16	2070378	2067470	2063637	2006698	1854010	1475201	47	196536	2070032	2038615	39.62	39.72	76534	76534	47353	47353	9	9	18	18	36	18	1528225	74	0	0	2	1 + 20 part	189629	91.975	1.003	0.05	905.49	37.39	165780	1876950	34491	37564	18094	19224	17	16	37
6486_7_1	48	47	42	39	27	15	1979555	1978915	1968248	1948168	1749287	1284571	48	206040	1979555	2038615	39.71	39.72	63522	58944	44709	42302	10	11	20	21	37	21	1457802	62	0	0	1	0 + 22 part	139823	90.14	1.001	0.1	937.68	37.28	86218	1837376	31988	31082	18808	17937	21	22	41
6486_8_10	48	46	41	35	20	12	2065795	2064713	2055311	2015897	1746608	1450929	47	337512	2065467	2038615	39.62	39.72	91557	91557	42167	45743	7	7	15	14	44	16	1532325	58	0	0	0	1 + 21 part	201447	91.172	1.003	0	877.9	34	94192	1861249	33835	33835	16981	17113	21	21	44
6736_8_17	48	42	37	30	20	10	2129919	2126338	2112251	2065781	1904352	1520715	44	397869	2128140	2038615	39.64	39.72	147886	147886	47184	47203	5	5	12	11	61	18	1761311	73	0	0	1	3 + 21 part	284324	89.541	1.01	1.27	951.52	35.88	88420	1839421	25915	27178	10991	12281	25	23	55
6755_4_22	48	43	39	33	22	13	2110574	2108628	2099451	2056069	1848492	1518601	43	165197	2108628	2038615	39.7	39.72	116995	116995	48449	48754	8	8	15	14	69	23	1715003	82	0	0	0	1 + 20 part	239650	90.662	1.011	2.94	1085.13	41.17	93660	1861642	29506	31938	13096	14891	22	20	47
6823_4_5	48	44	39	34	23	18	2095300	2092760	2077384	2040777	1856855	1665519	47	175272	2094809	2038615	39.7	39.72	75954	76233	55471	55957	9	8	17	16	62	22	1639816	79	0	0	1	1 + 21 part	243099	90.254	1.006	1.77	1043.67	37.12	89526	1847333	27738	30677	13343	15650	23	22	48
6841_7_10	48	40	35	31	20	11	2057827	2053283	2036695	2005854	1819841	1479747	44	290502	2056364	2038615	39.56	39.72	117959	117959	47782	47782	6	6	13	13	73	22	1781043	76	0	1	0	0 + 21 part	198301	90.006	1.013	3.45	893.46	32.1	75590	1853560	24338	24338	12206	12409	25	25	54
6925_2_81	48	41	34	32	24	13	2019421	2015156	1993041	1978365	1836850	1418444	46	197900	2018665	2038615	39.61	39.72	104464	104464	48821	47793	7	7	15	16	40	23	1448387	56	0	0	0	2 + 16 part	107212	93.413	1.004	0.1	837.72	35.71	133411	1908295	51760	51760	22600	22600	14	14	29
6952_7_4	48	44	40	35	25	17	2027667	2025913	2018539	1981937	1805482	1502329	45	139288	2026441	2038615	39.68	39.72	81163	81163	48295	48295	11	11	18	18	41	18	1234002	67	0	1	1	0 + 23 part	192983	89.703	1.003	3.55	917.05	33.52	115630	1830472	37717	37717	16049	16049	18	18	38
7001_1_2	48	46	40	38	27	13	2031853	2030818	2015130	1998542	1803017	1272777	48	216853	2031853	2038615	39.56	39.72	60539	60539	42335	42335	9	9	19	19	39	19	1263319	61	0	0	1	0 + 22 part	172619	90.905	1.003	0.25	883.07	39.77	162116	1853757	37142	37142	17482	17070	16	16	37
7038_4_18	48	45	42	39	28	16	2160235	2158299	2152361	2132908	1945610	1509154	47	187444	2159790	2038615	39.68	39.72	80539	80539	44295	48943	9	9	19	17	68	26	1781694	64	0	1	2	2 + 19 part	273910	91.501	1.011	3.01	926.9	34.58	120246	1880645	24336	27727	11978	14289	26	23	56
7038_5_5	48	41	35	33	22	17	2021152	2017602	2003377	1989166	1790497	1597356	45	190589	2020100	2038615	39.77	39.72	77324	77324	55533	55533	8	8	16	16	56	21	1519315	78	0	1	0	0 + 18 part	157754	90.74	1.007	3.96	934.95	33.73	149428	1858669	27880	27880	17494	16933	20	20	42
7622_4_27	48	37	34	26	21	15	2082487	2076414	2071941	2021532	1929603	1690731	41	290805	2079628	2038615	39.55	39.72	100069	100069	73530	73530	7	7	13	13	41	20	1662294	49	0	0	0	2 + 16 part	174889	93.196	1.003	0.05	823.89	33.95	153233	1902834	43138	44541	22870	25895	16	15	30
7622_4_37	48	36	31	29	23	16	2101325	2094118	2082787	2070339	1960389	1746136	43	306006	2099523	2038615	39.58	39.72	101702	101702	60879	61873	7	7	14	13	58	22	1829925	65	0	0	0	4 + 22 part	236031	90.807	1.007	0.1	983.25	38.25	125693	1860206	38008	39595	15367	17827	18	17	40
9789_3_91	48	44	39	33	25	17	2102850	2100447	2084574	2032985	1889624	1642002	47	176753	2102421	2038615	39.6	39.72	89807	98073	56085	57221	9	8	16	15	57	22	1657053	73	0	0	1	5 + 23 part	270269	89.258	1.007	0.1	990.09	39.18	109433	1827650	31762	33603	14652	14821	19	18	44
9789_5_17	48	44	36	33	22	17	2136242	2134856	2114634	2092948	1908786	1710589	44	189812	2134856	2038615	39.3	39.72	93333	114159	55240	57862	8	7	15	14	56	25	1733841	76	1	0	0	2 + 29 part	236117	92.603	1.006	1.12	988.7	36.07	116433	1895756	40362	41221	15365	18081	18	16	40
14520_6_42	47	43	37	33	27	16	2116344	2113814	2101038	2067827	1953049	1593122	46	198251	2116034	2038615	39.61	39.72	83004	83004	51138	51154	8	8	16	15	59	28	1781800	89	0	7	3	0 + 24 part	246463	90.743	1.011	148.11	1036.44	36.65	102874	1857508	29949	31154	15571	17404	20	18	43
14936_5_62	47	42	37	34	25	18	2124606	2122402	2106432	2085935	1937974	1700778	44	235700	2123529	2038615	39.51	39.72	75312	80646	60720	62252	9	8	17	16	51	21	1622919	64	2	10	2	3 + 24 part	248280	91.109	1.01	203.01	913.44	34.24	119114	1866253	33065	33446	14854	15936	19	18	44
15378_3_16	47	46	43	34	27	15	2076554	2076070	2067142	2001951	1876356	1458547	46	232685	2076070	2038615	39.62	39.72	69539	76140	40004	43496	9	8	18	17	37	17	1358135	74	0	4	1	2 + 18 part	162837	93.237	1.007	63.68	826.83	30.15	123144	1905645	37816	39119	20310	21713	18	17	36
15378_3_9	47	39	32	28	22	15	2237978	2233645	2216105	2188752	2074656	1801315	43	253697	2236576	2038615	39.48	39.72	126590	126590	69263	96614	7	7	13	11	58	18	1816426	76	2	7	4	6 + 25 part	397514	89.603	1.007	123.36	1124.61	40.95	120847	1832522	27401	31057	8990	14654	22	19	55
15531_2_27	47	38	31	27	19	15	2105811	2100963	2080839	2054286	1924789	1788671	42	292034	2103864	2038615	39.58	39.72	118285	118285	60656	70529	6	6	12	11	53	17	1698291	80	0	7	1	4 + 20 part	245534	90.553	1.007	108.75	992.67	35.91	107023	1852308	36182	38306	17960	19473	20	19	41
15531_5_61	47	40	31	29	25	17	2121939	2118869	2095028	2079725	2010324	1707847	42	194275	2120037	2038615	39.6	39.72	92418	111366	56229	57139	8	7	15	14	52	20	1705608	65	0	11	1	3 + 20 part	230105	91.838	1.009	146.04	972.59	36.21	127734	1874872	37014	39520	18013	19656	18	17	39
15873_3_78	47	44	35	31	24	17	2253493	2252197	2232350	2197944	2081457	1823024	45	224461	2252774	2038615	39.44	39.72	97720	101617	56047	81918	8	7	15	12	65	25	1884359	76	1	4	3	6 + 24 part	373598	91.399	1.009	74.8	1014.66	38.37	125312	1873336	30889	33845	11594	16648	20	17	49
17794_7_24	47	33	29	24	22	17	2115227	2108788	2103050	2067089	2031205	1856493	36	212278	2111175	2038615	39.65	39.72	121408	121408	66777	68426	7	7	13	12	55	22	1966327	58	0	0	0	5 + 20 part	235174	91.427	1.007	0	991.01	37.61	137569	1872103	32765	34000	19137	20676	19	18	39
17794_8_64	47	40	33	25	22	17	2096485	2092950	2073581	2019105	1957188	1799903	44	237385	2095416	2038615	39.45	39.72	101834	101834	66247	70158	7	7	14	13	55	20	1551445	62	0	1	0	7 + 21 part	185607	92.93	1.008	0.76	993.62	36.9	184685	1905932	53806	53806	19240	21765	12	12	29
17794_8_77	47	35	32	28	20	16	2120873	2115758	2112117	2084035	1935080	1784532	37	218616	2117193	2038615	39.6	39.72	106694	115795	76405	76405	8	7	13	13	70	20	1891161	87	1	0	0	2 + 22 part	235000	91.45	1.01	12.04	1057.55	38.73	112954	1877164	33097	35019	17238	18211	20	19	44
19183_3_101	47	32	25	24	20	14	2241756	2234957	2218889	2212292	2136180	1907552	36	285765	2237797	2038615	39.49	39.72	116146	127249	90372	104158	7	6	12	10	52	15	1930294	64	0	0	2	6 + 20 part	371773	90.886	1.007	4.56	1001.01	38.48	124222	1862195	38390	47493	15496	18122	17	14	41
6512_1_9	47	47	41	38	27	19	2128017	2128017	2108949	2087260	1884718	1580289	47	185479	2128017	2038615	39.54	39.72	75165	81289	49575	51060	11	10	20	18	76	23	1529192	74	0	0	1	0 + 23 part	186060	92.982	1.024	3.1	867.72	34.45	153076	1925463	25223	26815	11771	13022	23	21	54
6512_6_17	47	45	41	36	25	16	2049283	2048142	2037495	2001905	1826259	1494880	46	198716	2048969	2038615	39.66	39.72	79820	79820	46245	46245	9	9	17	17	52	22	1546140	58	0	0	0	2 + 24 part	208614	89.674	1.007	0.39	897.32	37.85	118506	1836772	30478	30478	16017	16046	21	21	45
6631_7_19	47	45	39	33	23	17	2111457	2110709	2092800	2049831	1857032	1636003	45	218005	2110709	2038615	39.48	39.72	83438	83438	54583	54583	9	9	16	16	69	24	1794445	59	0	1	1	1 + 25 part	248507	90.507	1.009	1.37	956	33.6	101939	1856182	25057	25732	11412	12813	25	24	56
6823_6_1	47	46	42	33	26	15	2126302	2125777	2112514	2042104	1916490	1491551	47	223476	2126302	2038615	39.55	39.72	70090	70987	44993	48810	9	8	18	16	89	28	1791125	75	0	0	0	1 + 23 part	277983	88.933	1.019	1.27	1150.8	37.01	76842	1836472	21968	23612	9302	10207	29	27	65
7001_1_10	47	46	41	35	25	14	1987615	1987269	1974782	1929607	1756875	1304331	46	136624	1987269	2038615	39.7	39.72	85616	85607	43760	41590	10	11	18	19	38	17	1171145	66	0	0	2	0 + 21 part	150980	89.829	1.003	0.1	905.98	34.68	115807	1830510	37511	36026	18156	15945	16	17	37
7004_6_47	47	46	41	33	25	13	2123914	2123536	2113652	2049971	1944468	1506458	46	288799	2123536	2038615	39.57	39.72	77477	97270	44394	48363	7	6	15	14	55	21	1698746	73	0	0	1	3 + 24 part	246286	91.56	1.006	4.9	925.5	36.97	182696	1864723	28033	29211	13490	15257	19	17	44
7622_5_49	47	33	30	24	18	14	2048414	2040375	2035498	1990963	1871642	1727259	42	268412	2046405	2038615	39.65	39.72	122122	122122	72983	72983	6	6	11	11	36	18	1650391	75	0	0	0	2 + 14 part	148388	92.895	1.002	0.05	882.74	31.31	173661	1895787	42925	42925	22472	22472	12	12	28
7622_5_78	47	38	33	30	22	17	2050806	2045616	2034015	2014994	1881406	1694116	43	281359	2049308	2038615	39.51	39.72	75669	75669	63245	63245	7	7	15	15	52	22	1731221	74	0	0	0	1 + 18 part	218637	89.211	1.007	0.1	968.57	36.95	75100	1827848	32095	32095	18460	18460	21	21	41
12290_3_50	46	39	34	30	25	16	2045927	2042646	2029774	1995873	1910586	1594197	41	170855	2043992	2038615	39.63	39.72	94386	94386	54634	54634	9	9	15	15	47	18	1570469	69	1	16	0	3 + 21 part	183729	90.518	1.008	263.41	1009.37	40.59	118855	1850565	34885	34885	19268	19268	16	16	35
13682_1_18	46	43	36	32	24	16	2064031	2062210	2046887	2017330	1881507	1555217	45	195846	2063571	2038615	39.59	39.72	92733	92733	55067	55067	9	9	16	16	59	24	1584410	68	0	11	0	3 + 18 part	154527	92.839	1.009	180.85	936.26	35.88	193178	1900521	36047	37445	17828	17985	16	15	37
14520_6_16	46	41	33	30	24	12	2205351	2203094	2181582	2160136	2055801	1658794	43	274939	2204206	2038615	39.47	39.72	122241	162736	65711	68609	6	5	12	11	45	18	1693770	71	1	7	1	5 + 24 part	336959	91.245	1.004	117.14	890.58	32.36	142019	1866515	31928	40153	15527	19364	16	14	41
15378_3_37	46	40	32	29	25	15	2130420	2127295	2109846	2089446	2001131	1619034	43	210694	2129139	2038615	39.62	39.72	95711	95711	59328	65908	8	8	15	14	54	22	1808014	74	6	12	0	4 + 21 part	250269	91.342	1.009	296.83	980.77	36.14	133384	1869741	34455	39145	17875	18927	19	17	41
15378_3_72	46	42	37	34	27	14	2097907	2096379	2083555	2060721	1936518	1482632	42	271804	2096379	2038615	39.61	39.72	92142	92142	46596	47309	7	7	16	15	48	21	1645039	97	0	5	1	3 + 23 part	233963	90.738	1.007	96.4	1078.5	39.57	94560	1850672	32080	32080	16347	17965	21	21	44
15378_3_75	46	37	31	28	24	14	2039334	2034137	2014669	1992914	1926123	1575693	42	195547	2037742	2038615	39.64	39.72	123202	123202	50584	50584	7	7	14	14	46	18	1366699	74	1	7	1	3 + 17 part	162995	91.375	1.006	110.42	1011.61	39.08	194908	1867495	34885	34885	20999	20999	14	14	32
15378_4_4	46	40	37	30	22	13	2127070	2124967	2121255	2069790	1931440	1633102	40	347722	2124967	2038615	39.67	39.72	115211	115211	50261	62577	6	6	13	12	43	21	1740181	78	1	12	0	4 + 22 part	248251	91.684	1.004	171.25	973.26	37.77	153438	1871201	47701	49144	14245	17181	15	14	36
16399_6_69	46	41	37	35	27	14	2110007	2106805	2093828	2077531	1914686	1442435	44	199562	2109193	2038615	39.62	39.72	71132	71132	42661	43885	8	8	18	16	50	23	1597818	68	0	8	0	1 + 21 part	203057	92.711	1.009	131.71	883.96	35.03	99123	1899161	34045	34193	18369	20574	21	20	42
17870_7_160	46	30	24	23	19	14	2199685	2192365	2176697	2169043	2111488	1936758	34	432230	2194943	2038615	39.56	39.72	173699	179608	68009	106436	5	4	9	8	55	15	1811921	74	0	0	1	9 + 20 part	292543	92.708	1.007	14.08	985.52	39.74	163326	1899759	34794	41794	17912	24892	15	13	35
6472_5_4	46	42	38	32	22	12	2052075	2049751	2037186	1993563	1808739	1452046	44	401147	2051265	2038615	39.59	39.72	75540	75540	42649	42649	6	6	14	14	37	18	1562697	51	0	0	0	0 + 20 part	181679	91.375	1.004	0.05	866.13	36.83	94085	1864109	40013	40013	18020	18020	19	19	39
6486_5_6	46	44	41	34	22	15	2056177	2054931	2048063	1998455	1798233	1528185	46	293000	2056177	2038615	39.64	39.72	88601	88601	44940	44940	8	8	16	16	57	22	1702507	48	0	0	1	0 + 20 part	170795	91.49	1.011	1.12	876.56	35.87	69698	1881428	34839	34839	14385	15160	22	22	45
6486_8_18	46	42	39	36	25	16	2021040	2018405	2010580	1988414	1793813	1431565	44	146701	2020249	2038615	39.65	39.72	75590	75590	46275	46263	10	10	18	19	43	24	1554923	59	0	0	1	0 + 21 part	169635	90.572	1.002	0.05	977.78	37.91	98011	1848637	33899	33899	19415	19397	19	19	38
6512_7_3	46	41	38	35	25	14	2019524	2015970	2007004	1985269	1810093	1403935	46	212738	2019524	2038615	39.73	39.72	68067	68067	46611	46611	8	8	17	17	48	20	1523652	61	0	0	1	0 + 22 part	174182	90.157	1.004	0.2	946.27	40.1	104634	1838327	28842	28182	17951	17938	21	22	43
6631_3_15	46	44	40	34	25	19	2116450	2115082	2106865	2064698	1905253	1710910	45	204955	2116072	2038615	39.47	39.72	72161	72161	58745	60052	9	9	17	16	70	27	1695217	65	0	0	1	2 + 24 part	245242	91.113	1.007	0.52	981.84	34.89	101939	1868290	27700	28537	14714	14957	23	22	50
6841_7_13	46	43	41	38	22	15	2014325	2012674	2007007	1984999	1743511	1517668	45	234415	2013897	2038615	39.68	39.72	85677	85677	57552	46672	8	8	15	16	56	24	1694790	66	0	2	0	0 + 21 part	128017	91.801	1.008	3.08	944.07	35.91	82281	1878871	31516	30701	15366	14766	22	23	45
6999_7_17	46	44	39	32	24	15	1982447	1980574	1965428	1918625	1779130	1425167	46	209851	1982447	2038615	39.68	39.72	73448	67702	48620	48100	8	9	17	18	40	18	1340386	58	0	0	1	1 + 18 part	138718	90.22	1.002	0.05	917.66	36.59	72753	1840375	37424	36138	18846	17933	19	20	39
7001_2_10	46	44	43	37	26	17	2057481	2056589	2053387	2012314	1839523	1533256	44	198251	2056589	2038615	39.52	39.72	73583	73583	45945	50167	9	9	18	17	44	19	1435707	50	0	0	0	1 + 20 part	166370	92.464	1.003	3.6	829.24	34.38	93626	1885168	38084	38084	19530	19992	20	20	39
7038_8_30	46	38	35	30	22	15	2193466	2189649	2181304	2142728	1999229	1743846	40	236363	2191113	2038615	39.55	39.72	107735	111263	61976	65094	7	6	14	12	78	21	1873743	64	0	0	1	1 + 20 part	304093	90.344	1.025	1.1	1016.9	36.65	101939	1883638	23992	25702	10729	14568	28	25	60
7553_4_10	46	41	36	33	22	15	2037733	2034892	2025107	2005637	1814746	1562757	44	328195	2036877	2038615	39.65	39.72	79832	79832	54853	54853	7	7	15	15	42	18	1517141	64	0	1	1	1 + 19 part	152323	91.945	1.005	15.22	881.56	31.21	102254	1876202	32048	32048	19401	19401	18	18	37
7553_5_84	46	38	31	26	17	15	2060795	2055420	2041192	2008228	1848403	1769311	44	327637	2060166	2038615	39.54	39.72	117816	117816	65356	69135	6	6	12	11	54	18	1803105	63	0	1	1	2 + 17 part	214685	90.033	1.005	10.19	952.59	36.61	146870	1842179	37166	37166	18393	18460	17	17	38
7553_5_93	46	40	32	31	22	19	2115081	2111287	2092711	2086130	1924716	1841648	43	282344	2113786	2038615	39.66	39.72	98364	98364	61242	62695	8	8	15	14	42	20	1288606	53	0	2	0	3 + 17 part	188910	93.894	1.006	22.61	842.26	30.98	135328	1919434	56118	56118	22220	24698	13	13	28
12378_2_57	45	41	36	30	21	13	2170769	2167599	2158394	2121899	1977510	1690133	45	200060	2170769	2038615	39.53	39.72	151941	151941	63497	66116	6	6	12	11	53	17	1814234	75	1	4	1	13 + 17 part	321700	90.023	1.008	101.44	948.06	35.31	145935	1838839	31712	32093	16035	20048	20	18	42
14937_1_24	45	41	34	29	24	17	2136667	2134733	2113510	2079702	1987135	1733287	42	156260	2135682	2038615	39.55	39.72	106039	119426	62274	64783	9	8	15	14	36	16	1390982	61	2	7	0	1 + 21 part	241563	92.253	1.007	142.81	861.07	33.6	128076	1885698	43206	46208	19286	22055	15	14	34
15378_2_57	45	40	36	28	25	15	2121756	2118454	2102226	2049125	1988064	1647401	43	409072	2120823	2038615	39.51	39.72	90988	90988	54243	58628	6	6	14	13	69	22	1738629	68	0	7	0	1 + 25 part	262089	90.357	1.009	123.63	940.16	34.69	87479	1851661	29128	31918	14382	15573	21	20	46
15378_3_12	45	39	30	27	20	17	2204813	2201396	2184192	2163908	2056449	1941769	43	259229	2204100	2038615	39.49	39.72	109546	138516	76078	92610	7	6	13	11	64	19	1836723	84	0	8	3	7 + 20 part	368138	89.494	1.006	149.54	1123.42	41.55	92913	1827586	27401	29163	8959	14448	23	20	56
15378_4_21	45	41	35	29	22	16	2121842	2119761	2103176	2055140	1931671	1735586	43	257620	2121052	2038615	39.55	39.72	93135	97719	60729	63200	7	6	14	13	57	21	1720057	65	0	13	2	2 + 24 part	240780	91.336	1.01	272.69	921.33	35.61	90577	1866981	32682	39571	14846	17148	20	18	44
17794_8_39	45	36	28	24	21	17	2100430	2096552	2073760	2045092	1994369	1864362	38	237403	2097758	2038615	39.47	39.72	106361	106361	66238	75102	7	7	13	12	52	18	1627058	65	0	0	0	6 + 21 part	189061	92.921	1.008	5.63	994.46	37.01	184745	1905158	55190	55190	19240	23127	12	12	27
6472_6_17	45	43	38	34	22	12	2043188	2042274	2029616	2005006	1776048	1404458	43	301482	2042274	2038615	39.66	39.72	84019	84019	45270	45270	7	7	15	15	39	19	1524815	52	0	0	0	1 + 22 part	172943	91.279	1.005	0.1	858.54	36.27	94312	1866176	42103	42103	18751	18751	20	20	39
6486_5_20	45	39	37	33	26	18	2073780	2070547	2067582	2043071	1898558	1620054	43	258099	2072981	2038615	39.58	39.72	74034	74034	57777	57777	9	9	17	17	47	25	1717807	67	0	13	0	2 + 22 part	186660	92.008	1.006	189.97	887.52	33.05	110125	1876198	31841	31841	19272	19479	21	21	43
6569_7_19	45	43	38	35	25	16	2027265	2026243	2013929	1993498	1841895	1491510	44	186758	2026933	2038615	39.59	39.72	84619	84619	48532	48532	9	9	17	17	40	16	1314540	65	0	0	0	1 + 18 part	153382	91.623	1.003	4.64	988.95	41.17	87394	1868700	31429	31429	18444	17842	20	20	40
6983_5_7	45	42	37	32	23	17	2019588	2018254	2003911	1966042	1823045	1617727	43	157254	2018877	2038615	39.68	39.72	111478	91913	56608	56608	8	9	16	16	45	21	1594229	66	0	0	2	0 + 22 part	187587	89.662	1.002	1.04	933.61	33.81	142562	1834259	30334	29243	15961	14373	18	19	41
6999_3_15	45	43	40	35	20	15	2020568	2019520	2014840	1982443	1729292	1546127	44	252230	2020159	2038615	39.61	39.72	84424	84424	52385	52385	8	8	15	15	35	17	1472118	57	0	0	0	1 + 21 part	144833	91.806	1.002	0.1	858.1	35.53	93638	1871578	42921	42921	20592	19987	18	18	35
9716_7_48	45	38	34	31	27	16	2093107	2088604	2074309	2050800	1997119	1583025	44	225097	2092700	2038615	39.64	39.72	90074	90074	56754	56754	8	8	16	16	48	26	1818287	64	0	0	1	0 + 21 part	219795	91.36	1.006	0.05	960.39	34.85	165377	1869522	32260	34013	18276	19414	18	17	38
13681_1_42	44	38	33	33	25	15	2077780	2074613	2062958	2062958	1916540	1574434	41	204362	2076660	2038615	39.56	39.72	92038	92038	50193	50193	8	8	15	15	46	23	1625045	60	3	12	3	1 + 20 part	185113	92.047	1.008	228.2	920.39	34.59	120496	1882399	39564	39564	22070	22503	16	16	34
13682_2_57	44	41	37	34	24	17	2122123	2120439	2112360	2089477	1903714	1653961	43	352862	2121755	2038615	39.55	39.72	69375	73437	52789	53791	8	7	16	15	39	19	1623514	65	0	9	2	1 + 21 part	224874	92.35	1.008	197.15	878.97	35.69	127459	1888328	33341	37049	18398	19433	19	18	39
14520_6_15	44	38	32	28	23	15	2172074	2169738	2153497	2121637	2032311	1726855	39	329230	2170281	2038615	39.39	39.72	96591	112393	66292	75936	7	6	14	12	49	20	1648009	72	2	7	1	4 + 20 part	282157	91.8	1.009	143.25	1012.53	36.6	127950	1874402	36732	43299	17964	19386	15	14	37
15378_3_40	44	41	37	28	24	14	1981628	1980572	1971238	1909568	1837099	1453983	41	179243	1980572	2038615	39.78	39.72	107720	106998	48673	47808	8	9	15	16	34	19	1452568	67	2	6	0	2 + 22 part	120970	90.799	1.005	149.65	908.95	33.44	97270	1853560	43771	42101	26296	22041	15	16	29
15378_3_47	44	39	31	28	23	14	2122461	2119841	2103021	2077820	2004445	1702519	41	280936	2121358	2038615	39.67	39.72	112020	123806	55986	65927	6	5	12	11	44	22	1835218	85	0	6	1	5 + 22 part	242571	91.737	1.005	131.43	977.4	37.91	182203	1873600	42586	46555	15278	20246	15	14	34
15531_7_18	44	42	38	35	27	18	2141819	2140720	2131784	2107941	1945549	1611526	43	174732	2141435	2038615	39.69	39.72	85812	86885	55616	56136	10	9	18	17	82	23	1649357	73	1	62	1	2 + 28 part	333682	87.179	1.017	952.59	1175.53	36.91	69815	1783820	21996	22688	8182	9675	28	26	67
17794_8_79	44	34	29	27	23	17	2163189	2158840	2145308	2132098	2058904	1843310	36	251506	2159921	2038615	39.73	39.72	90969	98253	76329	79323	8	7	14	13	49	19	1713826	73	0	0	1	4 + 20 part	291154	90.965	1.008	0	946.44	38.18	111898	1866068	40988	44232	16980	19620	18	16	38
6486_6_19	44	43	39	36	25	12	2031784	2031067	2019326	1998225	1816819	1372515	44	211346	2031784	2038615	39.57	39.72	99984	99984	40485	40485	7	7	16	16	37	23	1641965	54	0	0	0	1 + 20 part	169882	91.039	1.003	0.05	869.64	35.83	132065	1858785	45212	44518	17501	17501	14	15	34
6512_2_9	44	43	37	34	20	14	2068726	2068030	2055727	2033745	1801081	1578736	44	273511	2068726	2038615	39.63	39.72	89433	89433	55348	55348	7	7	14	14	39	16	1594269	48	0	0	0	2 + 20 part	203407	91.233	1.003	0.19	873.76	39.95	94219	1861373	40052	40052	18572	18726	20	20	39
6570_1_15	44	38	35	31	25	18	2121757	2118553	2111823	2081515	2001856	1752989	41	212942	2120716	2038615	39.55	39.72	91931	91931	57973	60300	8	8	16	14	38	18	1580175	70	0	0	1	2 + 20 part	198819	93.993	1.003	3.16	854.84	33.97	151218	1919061	41852	45222	22396	29125	14	13	30
6593_2_21	44	42	41	36	23	14	2035821	2034933	2032262	1999671	1762859	1418891	43	209354	2035487	2038615	39.56	39.72	66544	66544	45481	45481	8	8	17	17	43	19	1515772	49	0	0	1	0 + 21 part	152514	92.093	1.003	0.2	844.72	37.18	93618	1879247	39107	39107	17721	17721	20	20	38
6631_1_9	44	37	32	30	23	17	2103625	2098687	2089309	2073643	1947968	1707232	43	196471	2103294	2038615	39.48	39.72	83005	83005	65007	65007	8	8	15	15	74	29	1892542	60	0	0	0	0 + 23 part	250938	90.293	1.006	0.62	998.9	35.75	101939	1846533	26373	27441	12034	13756	24	23	53
6710_7_14	44	40	36	29	20	14	2015541	2013750	2001971	1952067	1808666	1569014	40	241553	2013750	2038615	39.58	39.72	101883	90918	53238	50328	6	7	13	14	53	18	1636990	62	0	0	1	0 + 18 part	147152	91.15	1.005	0.89	938.71	32.07	122747	1863650	32664	32664	14766	14749	18	18	40
6736_7_15	44	43	41	36	25	12	2055632	2054786	2049021	2011917	1815708	1348153	44	218114	2055632	2038615	39.63	39.72	72958	106463	37488	37488	8	7	17	17	62	25	1668787	70	0	0	2	0 + 23 part	232980	88.942	1.005	6.03	1094.09	36.29	78444	1817113	23453	23719	13568	13618	26	25	54
6999_2_11	44	39	34	29	19	13	1963360	1960822	1945095	1911971	1736907	1470428	42	256385	1962634	2038615	39.74	39.72	85986	85986	47182	45679	7	7	14	15	36	18	1369912	64	0	0	0	0 + 18 part	123668	89.984	1.002	0.1	964.87	37.18	180712	1836849	42261	42261	20322	18505	17	17	34
6999_5_16	44	43	39	32	22	14	2049329	2048601	2040915	1987096	1813054	1529821	44	205831	2049329	2038615	39.59	39.72	117024	117024	48430	57848	7	7	15	14	43	20	1651094	49	0	0	0	2 + 21 part	182007	91.353	1.003	0.1	860.42	36.73	97317	1863737	35053	35486	16981	16981	20	19	40
7001_3_12	44	43	39	36	26	13	1984481	1983617	1973171	1953876	1765270	1249741	44	197138	1984481	2038615	39.68	39.72	68901	67348	47655	45121	9	10	18	19	40	19	1367320	66	0	0	0	0 + 19 part	138488	90.407	1.002	0	929.87	37.6	119462	1843067	31988	30303	19048	18278	20	21	40
7553_5_79	44	38	29	26	20	15	2061227	2057969	2036378	2016057	1929433	1744301	42	363167	2060457	2038615	39.57	39.72	126262	126262	64877	64877	6	6	12	12	49	21	1674047	67	0	1	0	1 + 18 part	187147	91.404	1.005	29.22	884.57	34.19	213970	1870064	47904	49365	18046	19147	13	12	31
9716_7_85	44	39	36	35	26	18	2127927	2124893	2116192	2107803	1961431	1672093	44	309122	2127927	2038615	39.58	39.72	72396	78794	56758	60753	9	8	17	16	59	24	1703875	63	0	0	1	3 + 21 part	219329	92.872	1.008	0.09	975.01	36.55	121491	1902459	30452	30570	15548	18020	22	21	46
9789_4_69	44	39	35	29	19	13	2124636	2121900	2115518	2073014	1888674	1693636	41	331023	2123598	2038615	39.66	39.72	128159	128159	59737	68870	6	6	12	11	48	19	1676258	85	0	0	1	4 + 22 part	241485	91.944	1.004	0.05	984.43	39	146581	1878240	42336	42647	14713	17884	17	16	38
9789_4_88	44	40	35	30	22	15	2106671	2104624	2093766	2055993	1925861	1671452	43	180145	2106364	2038615	39.61	39.72	113769	113769	52673	54886	7	7	14	13	41	21	1718882	74	0	0	1	2 + 26 part	203416	92.88	1.005	0	972.82	37.6	127513	1901038	39763	44790	21941	22632	15	14	32
9789_5_76	44	42	34	32	24	17	2120749	2119295	2098900	2082344	1943122	1680218	44	368618	2120749	2038615	39.5	39.72	80096	84205	58065	61114	8	7	16	15	58	24	1733618	68	0	0	0	4 + 22 part	248284	91.224	1.007	0.05	907.62	33.71	118640	1869041	32682	33446	15244	16165	19	18	44
13682_1_27	43	39	35	33	26	16	2089532	2087692	2076083	2062565	1951894	1576269	40	162691	2088501	2038615	39.57	39.72	85317	85317	54825	54825	9	9	16	16	43	25	1901059	69	1	13	1	2 + 19 part	202442	91.953	1.006	239.31	888.21	33.23	92965	1876671	32391	36874	18196	19224	21	20	42
15378_3_21	43	38	32	27	17	13	2133999	2130718	2117537	2076832	1901301	1759773	41	356230	2133289	2038615	39.63	39.72	160406	160406	56003	68821	5	5	11	9	46	16	1732832	87	0	9	1	2 + 21 part	255874	91.625	1.005	104.06	975.49	37.48	212066	1872292	44928	46305	14671	17136	14	13	36
15531_6_10	43	39	35	32	23	15	2049759	2047968	2038121	2017141	1888845	1566879	41	236946	2049074	2038615	39.59	39.72	90277	90277	50515	50515	8	8	15	15	45	24	1786840	74	1	7	0	1 + 19 part	167330	91.568	1.008	129.33	986.12	39.64	106697	1873906	40137	40137	19630	19630	16	16	34
15531_6_94	43	34	30	27	20	13	2126350	2121475	2111333	2092921	1999021	1738450	37	405955	2123868	2038615	39.55	39.72	113486	113486	73048	73348	5	5	11	10	43	14	1611281	55	0	8	1	4 + 20 part	228467	92.52	1.005	128.92	837.22	33.19	122992	1890487	43411	43817	18851	24734	18	17	35
16399_5_31	43	34	31	27	23	16	2066667	2061684	2052302	2023933	1966568	1692452	39	226963	2065138	2038615	39.53	39.72	95370	95370	72683	72683	8	8	14	14	49	23	1822576	79	0	3	0	1 + 20 part	186390	91.491	1.007	41.98	987.75	40.1	108876	1872258	40137	42350	18090	18257	16	15	34
17870_7_166	43	35	29	29	22	15	2224063	2220993	2211330	2211330	2108625	1852661	35	277806	2220993	2038615	39.51	39.72	111261	167106	69208	69738	6	5	12	10	57	16	1818001	72	2	1	3	3 + 24 part	333708	91.938	1.007	23.73	1020.73	37.61	96327	1882601	38586	42462	15333	23229	20	17	41
6472_8_18	43	41	38	33	27	19	2054930	2053684	2047913	2010592	1889609	1585513	42	205979	2054512	2038615	39.59	39.72	72946	72946	50458	52655	10	10	19	18	43	22	1497268	64	0	0	2	0 + 20 part	169079	92.151	1.004	0.24	887.2	35.77	97760	1880102	38254	40120	19645	20129	19	18	38
6486_5_19	43	39	38	34	25	15	2045381	2042648	2041380	2011215	1862908	1508300	42	242677	2044990	2038615	39.55	39.72	81707	81707	46821	46821	8	8	16	16	43	19	1543689	50	0	0	0	1 + 21 part	154714	92.319	1.004	0.15	839.1	38.04	93620	1887512	39510	39510	19595	19595	19	19	37
6710_8_13	43	40	36	30	22	16	2011564	2009401	2001588	1956486	1818454	1578477	43	189678	2011564	2038615	39.62	39.72	100095	100095	57759	51183	9	9	15	16	44	21	1497494	67	0	0	1	0 + 22 part	176439	89.792	1.003	0.35	951.43	36.16	144449	1832888	30242	30242	16825	16522	18	18	40
7553_4_25	43	41	36	32	24	15	2003315	2002006	1989318	1959055	1809673	1445844	42	159030	2002865	2038615	39.7	39.72	90909	90909	47898	47898	9	9	17	17	38	20	1410556	72	0	0	2	0 + 20 part	150465	90.486	1.004	0	913.94	30.9	148142	1846822	43607	43607	20352	18678	15	15	32
7553_4_37	43	33	29	22	17	11	2089830	2084234	2068561	2017980	1932344	1711151	39	529934	2088210	2038615	39.69	39.72	187694	187694	75623	75623	4	4	9	9	41	16	1826671	78	1	3	0	2 + 17 part	225148	90.974	1.005	64.36	898.46	34.72	250459	1858521	42619	44319	18357	21134	14	13	32
7553_5_71	43	34	31	28	20	16	2061599	2056698	2049459	2028813	1898587	1774351	39	261309	2059781	2038615	39.6	39.72	118214	118214	70151	70151	6	6	12	12	53	21	1804618	57	0	3	2	0 + 17 part	159380	92.711	1.005	28.16	921.1	34.13	94281	1896073	42450	42450	19405	20507	19	19	37
13682_1_86	42	37	34	34	26	18	2088186	2086092	2076125	2076125	1935314	1658832	38	162729	2086691	2038615	39.57	39.72	82168	85556	60714	62099	10	9	17	16	42	23	1818312	67	2	14	2	2 + 24 part	203616	91.82	1.006	254.23	885.59	33.66	92997	1873013	32304	32383	19489	19944	21	20	42
15378_4_19	42	38	31	27	21	13	2178388	2175292	2157750	2131733	2028416	1752404	41	324131	2177960	2038615	39.53	39.72	139688	141538	64400	79268	6	5	12	10	55	19	1911353	72	0	6	0	7 + 19 part	326768	90.01	1.009	115.25	949.02	34.22	145678	1844161	32093	38142	17093	21768	19	17	41
15378_4_78	42	33	27	27	24	16	2056885	2052339	2035923	2035923	1982476	1691279	36	211076	2054752	2038615	39.55	39.72	93324	93324	69292	69292	7	7	14	14	49	21	1777437	74	1	5	1	0 + 20 part	188577	90.967	1.006	82.1	927.6	33.38	118900	1855997	42806	42806	18409	18409	15	15	35
15531_5_85	42	39	28	24	18	14	2165334	2163447	2133872	2100787	2006495	1851156	41	293087	2164986	2038615	39.59	39.72	120515	204738	70384	70760	5	4	11	10	52	14	1733876	68	1	6	2	16 + 20 part	313014	90.271	1.006	146.28	973.22	36.03	146666	1846930	38995	39895	18346	21411	17	16	37
15873_2_69	42	36	28	24	19	13	2139794	2135690	2119336	2088307	2005502	1807630	40	363098	2139031	2038615	39.59	39.72	125477	125477	72389	95244	5	5	10	9	54	16	1808897	81	1	10	1	5 + 17 part	258950	91.53	1.008	144.5	998.91	35.53	130027	1873527	32305	33254	16263	20064	17	16	40
16399_5_30	42	38	33	31	24	15	2149879	2147741	2133981	2121363	1986422	1665408	39	264837	2148618	2038615	39.57	39.72	103000	103000	58404	63771	7	7	14	13	59	24	1756146	92	2	8	3	0 + 24 part	296205	89.753	1.012	150.33	969.49	36.62	125348	1838759	34563	39758	16120	18193	18	17	41
17794_7_121	42	36	31	31	27	21	2235540	2233015	2219898	2219898	2154099	1950587	37	217860	2233582	2038615	39.45	39.72	89673	92561	65907	77434	10	9	17	15	58	24	2040033	77	0	0	2	4 + 23 part	368228	90.74	1.008	5.37	1005.44	34	94316	1854900	26708	29275	12871	17704	28	24	57
17794_8_53	42	35	28	24	20	16	2105950	2102438	2080071	2051314	1977389	1855052	38	237806	2104461	2038615	39.47	39.72	118175	118175	75054	75054	6	6	12	12	60	17	1564844	65	0	1	0	6 + 19 part	186446	93.171	1.01	2.76	1000.48	37.12	184687	1914782	54664	54664	19240	23127	12	12	28
19183_3_70	42	35	31	27	21	14	2121266	2118055	2110140	2085138	1984631	1704527	36	247633	2118927	2038615	39.52	39.72	144302	144302	66142	67167	6	6	12	11	67	18	1735113	72	0	0	2	3 + 23 part	258247	90.463	1.009	0.38	952.67	35.14	81598	1851822	34400	35500	15573	17935	21	20	44
6486_6_15	42	39	36	33	26	14	2054529	2052528	2042316	2023275	1917420	1532930	41	417745	2054221	2038615	39.74	39.72	85024	85024	45121	51555	7	7	15	14	33	15	1352092	62	0	0	1	1 + 19 part	214839	89.911	1.004	0.1	907.07	36.77	145584	1835748	36780	36780	17800	17800	16	16	37
6512_4_17	42	41	36	33	24	15	2015983	2015653	2004502	1983510	1841867	1523643	41	257723	2015653	2038615	39.73	39.72	85835	85835	53381	48619	8	8	15	16	43	20	1642880	64	0	1	0	1 + 18 part	174780	90.129	1.002	3.42	938.45	39.35	119448	1837735	31119	31119	18899	18858	20	20	40
6680_5_8	42	37	31	30	22	15	2089358	2086848	2072511	2065494	1913500	1684522	40	241046	2088655	2038615	39.49	39.72	119657	119657	60176	60176	7	7	13	13	63	20	1783857	72	0	0	0	0 + 26 part	239622	90.126	1.006	4.21	917.32	32.44	115928	1844465	28181	28181	15767	16565	21	21	46
6807_1_20	42	34	30	28	19	14	2052283	2047732	2037468	2021887	1888924	1696402	38	266511	2050685	2038615	39.59	39.72	110471	110471	80741	80741	7	7	12	12	67	19	1767716	80	0	0	1	0 + 20 part	200523	90.201	1.006	3.22	883.38	33.5	73834	1846633	28920	28920	13361	13361	24	24	49
6925_1_70	42	39	35	34	26	17	1999161	1997372	1987294	1980156	1837947	1498440	41	248800	1998849	2038615	39.64	39.72	72428	72428	49728	49728	10	10	18	18	39	16	1384525	62	0	0	1	1 + 17 part	139695	90.942	1.003	0.05	923	36.79	119514	1855851	31988	31988	18700	18283	20	20	39
6925_7_15	42	37	33	29	24	18	2121676	2119310	2106849	2075944	1983108	1784872	39	267980	2120565	2038615	39.49	39.72	81628	81628	60054	61987	7	7	15	14	77	23	1924755	66	0	0	1	1 + 25 part	247039	91.017	1.01	0.99	977.48	34.98	101939	1870354	27441	27890	13373	14957	24	23	52
6983_6_47	42	37	32	29	18	16	2125875	2122919	2111833	2087204	1892944	1805532	39	328692	2124764	2038615	39.47	39.72	99307	99307	64999	69694	6	6	13	12	76	25	1967646	65	0	0	0	0 + 21 part	266798	90.308	1.009	2.16	991.29	36.07	101939	1855258	25697	27441	13233	14575	25	23	53
7553_4_47	42	38	30	29	22	16	2077957	2075634	2056493	2049101	1952656	1730867	41	262629	2077485	2038615	39.5	39.72	117874	117874	61679	61679	7	7	13	13	41	19	1680844	69	1	1	1	2 + 18 part	200058	91.492	1.007	14.1	922.76	34.8	220702	1872507	44763	44763	18072	18230	12	12	32
7622_4_1	42	32	26	21	19	14	2098317	2093012	2078714	2047648	2022835	1837818	35	261262	2095415	2038615	39.59	39.72	152281	152281	73446	82050	6	6	11	10	41	16	1700681	64	0	0	0	4 + 18 part	221187	91.444	1.005	0.05	888.53	34.17	220350	1872157	48259	48869	18423	22081	11	10	26
9789_4_91	42	39	34	30	22	16	2147017	2145054	2128411	2099079	1975619	1778236	41	221239	2146717	2038615	39.3	39.72	118831	118831	55263	70782	7	7	13	12	58	21	1789490	63	0	0	1	1 + 25 part	246796	92.735	1.005	0.05	985.35	36.6	116429	1895479	35449	40638	15162	17853	18	16	41
12290_2_65	41	34	24	20	15	12	2169267	2165428	2139189	2112700	2054772	1934307	36	271607	2167205	2038615	39.48	39.72	163125	163125	119216	140597	5	5	9	8	64	17	2041885	88	2	13	0	7 + 19 part	326562	89.582	1.008	218.07	1131.95	41.45	120845	1828202	40515	41646	11834	15844	17	16	43
13681_2_10	41	39	36	33	22	15	2099947	2099195	2095013	2074906	1881621	1592563	39	251263	2099195	2038615	39.57	39.72	94285	94285	59166	59908	8	8	15	14	56	24	1737309	69	2	12	0	1 + 18 part	190013	92.738	1.01	243.38	936.38	36.07	188547	1894470	35988	37403	17591	18142	16	15	38
14520_6_10	41	35	28	26	23	18	2189986	2186690	2166771	2152498	2105632	1907756	38	325303	2188938	2038615	39.55	39.72	105241	105241	55738	61419	6	6	13	12	51	18	1710422	61	1	11	1	3 + 20 part	308664	91.595	1.007	155.74	980.95	36.79	140722	1872367	36724	37370	15453	20085	19	17	41
14520_6_37	41	36	28	27	26	17	2169819	2166741	2146122	2139120	2118323	1774183	39	214299	2168967	2038615	39.59	39.72	93659	102982	60959	67823	8	7	15	13	64	23	1903450	81	0	3	2	2 + 25 part	317735	90.257	1.006	76.12	987.51	35.22	106242	1837573	27221	36948	12543	15148	21	18	50
15378_4_9	41	34	28	27	22	14	2104129	2099663	2082485	2073075	1993634	1694904	40	315391	2103644	2038615	39.6	39.72	111555	111555	65739	65739	7	7	12	12	53	21	1857258	78	0	7	0	3 + 18 part	230826	91.236	1.007	113.33	1018.9	39.89	194673	1866526	42484	42484	16480	17713	14	14	35
19646_1_35	41	31	26	24	19	13	2104908	2099478	2088909	2075910	1977299	1732340	36	265880	2102865	2038615	39.68	39.72	120364	120364	63509	78917	6	6	11	10	68	16	1812647	85	0	1	0	2 + 20 part	216310	91.622	1.01	24.59	1075.59	37.32	112955	1881073	35483	36677	18648	19620	19	18	40
6486_5_2	41	38	37	33	23	18	2022384	2020547	2018129	1986990	1812223	1649693	40	197663	2021929	2038615	39.68	39.72	80905	80905	58424	58424	9	9	16	16	42	21	1594912	47	0	0	0	1 + 23 part	156556	91.289	1.002	0.15	857.27	34.28	129036	1862403	41527	41527	18726	18726	19	19	38
6569_8_16	41	40	36	31	23	15	2047502	2047128	2036680	2001219	1853331	1555741	40	289080	2047128	2038615	39.53	39.72	82015	82015	58085	58085	7	7	15	15	46	19	1557362	52	0	0	0	0 + 20 part	158866	92.439	1.002	0.49	839.06	40.75	93627	1886200	39623	39623	19280	19569	19	19	37
6925_2_73	41	38	33	31	25	15	1993440	1991898	1978047	1961621	1862662	1485128	40	328750	1993128	2038615	39.68	39.72	72350	68293	48600	48600	7	8	16	16	42	18	1518579	64	0	0	1	0 + 17 part	138599	90.695	1.003	0.7	927.56	36.51	117212	1848727	33978	33062	19348	19231	19	20	37
6952_7_13	41	35	33	32	23	15	2022359	2019134	2014755	2009373	1854582	1553275	39	287869	2021621	2038615	39.66	39.72	96591	81418	54077	54077	7	8	15	15	41	17	1579366	67	0	0	1	0 + 19 part	174007	90.467	1.002	0.4	975.4	37.3	97834	1845735	36265	36265	21968	21968	18	18	36
7001_2_16	41	37	32	30	23	18	1986909	1985101	1969094	1954979	1820855	1611802	38	211751	1985805	2038615	39.68	39.72	75365	75365	56574	55865	9	9	16	17	43	19	1571077	67	0	0	0	1 + 16 part	144963	90.079	1.002	0.1	983.68	39.43	85801	1838489	34332	34332	20908	19609	19	19	37
7001_2_7	41	40	35	32	25	17	2031875	2031542	2019396	1994472	1875715	1593686	40	161880	2031542	2038615	39.54	39.72	80915	80915	53884	53884	9	9	16	16	36	20	1382790	56	0	0	2	1 + 16 part	123293	93.351	1.003	0	851.42	36.31	158494	1903658	41295	39874	21571	21571	14	15	33
7038_6_9	41	37	31	24	24	16	2093654	2091279	2077783	2029924	2029924	1755307	40	234480	2093277	2038615	39.49	39.72	95437	95437	57984	60822	6	6	13	12	63	19	1757167	64	0	0	3	0 + 23 part	210866	91.106	1.014	0.91	935.66	33.7	115854	1879076	30634	31387	12747	13413	19	18	45
9716_7_57	41	36	32	28	26	15	2094355	2091363	2081375	2054279	2030575	1607218	38	196115	2093172	2038615	39.64	39.72	99279	99279	50518	63285	8	8	15	14	55	28	1902695	64	0	0	2	0 + 18 part	221127	91.353	1.005	0	962.61	35.39	165377	1868238	37368	39588	15970	18276	18	17	40
9716_7_71	41	40	38	34	22	16	2144575	2143608	2137293	2107951	1904225	1684562	41	285774	2144575	2038615	39.64	39.72	95769	95769	53665	54327	7	7	15	14	50	21	1687293	75	0	0	2	1 + 25 part	238103	92.763	1.008	0.14	978.75	37.28	127507	1904149	37182	39825	16076	18794	17	16	40
13681_2_19	40	34	33	33	29	19	2164776	2161381	2159347	2159347	2107920	1772067	36	137549	2163230	2038615	39.59	39.72	85986	85986	73370	73751	10	10	17	16	45	24	1873168	72	0	17	1	3 + 24 part	275675	92.021	1.006	309.4	884.67	32.09	109836	1878662	34587	36991	19139	21273	20	18	41
13682_1_40	40	30	29	25	21	12	2144534	2138861	2135491	2108630	2048037	1731177	35	345023	2142487	2038615	39.59	39.72	121184	124687	74812	89070	6	5	11	10	38	18	1693539	70	2	11	1	4 + 21 part	272368	91.093	1.007	216.71	891.47	33.66	205208	1862672	45736	46362	18867	22067	12	11	29
14936_5_45	40	36	31	30	23	14	2171757	2169777	2155652	2148516	2015292	1702567	38	309592	2170914	2038615	39.55	39.72	115485	117590	63817	64563	7	6	13	12	52	17	1736755	64	2	4	4	4 + 22 part	308535	90.668	1.008	123.59	1011.27	40.36	144087	1856700	37355	39103	14743	17341	19	17	41
15378_2_59	40	32	30	27	23	13	2263112	2258515	2253321	2235878	2169047	1790381	36	272962	2261565	2038615	39.52	39.72	114446	182790	59925	91158	6	5	12	9	52	18	1756670	82	0	11	2	2 + 21 part	374368	91.853	1.008	174.75	1089.75	40.69	177444	1881523	36985	40433	12438	20345	17	14	41
15378_2_60	40	35	30	28	23	13	2036739	2034305	2023591	2009979	1907826	1537491	38	246197	2036094	2038615	39.61	39.72	108371	108371	57865	57865	7	7	13	13	50	23	1703328	73	0	12	0	2 + 17 part	127189	92.835	1.009	157.07	890.66	35.61	102549	1900997	35190	35190	21624	21624	17	17	35
15378_3_10	40	33	29	26	20	11	2143035	2138796	2126176	2105456	2000038	1678703	36	387335	2141443	2038615	39.54	39.72	153841	153841	81695	88937	5	5	10	9	58	19	1853815	79	2	3	2	2 + 19 part	267381	91.313	1.007	73.5	1073.58	37.71	114417	1866917	37689	38806	15582	19217	19	18	41
15531_2_4	40	36	29	25	20	16	2124770	2123293	2109737	2076883	1978577	1826084	36	324970	2123293	2038615	39.67	39.72	110914	110914	69846	76646	6	6	12	11	38	16	1721097	81	0	7	1	3 + 20 part	244063	91.791	1.004	138.94	979.5	37.78	181920	1873967	44926	46555	15961	20246	15	14	34
15531_2_93	40	37	32	27	20	13	2089523	2087337	2075933	2043667	1931106	1646826	39	213185	2089108	2038615	39.61	39.72	122458	122458	61236	61236	7	7	12	12	48	19	1782529	71	1	5	2	3 + 21 part	242769	89.795	1.009	83.48	941.24	34.36	146862	1835875	39009	40811	19401	20474	18	17	38
15531_5_95	40	37	34	31	23	14	2032206	2030368	2022898	1995911	1841342	1531287	39	201365	2031746	2038615	39.62	39.72	104398	81681	56215	56215	7	8	14	14	48	19	1466290	74	0	5	0	1 + 17 part	126029	92.86	1.007	89.78	885.87	35.18	99476	1899549	34394	34394	22360	22360	18	18	35
15531_6_91	40	34	30	27	22	15	2140670	2136674	2127226	2105875	2032354	1782569	37	343965	2139347	2038615	39.5	39.72	112287	112287	66443	72720	6	6	13	12	58	17	1749194	71	2	5	0	2 + 13 part	242258	92.118	1.01	105.78	1044.45	39.03	157735	1890230	37323	37881	15962	18364	18	17	41
15531_7_24	40	33	31	28	22	15	2008110	2003880	1998728	1979236	1858138	1562011	38	200927	2007411	2038615	39.73	39.72	93653	93653	63075	56261	8	8	14	15	40	19	1647082	64	0	9	1	2 + 19 part	157515	90.385	1.004	130.07	968.79	37.77	190491	1845121	41716	41716	21127	19837	16	16	34
15531_7_5	40	37	34	30	25	16	2046198	2045172	2037300	2012308	1914518	1554149	37	359670	2045172	2038615	39.56	39.72	82894	82894	50363	50363	8	8	16	16	36	14	1331667	72	0	15	3	0 + 18 part	152433	92.056	1.009	268.88	938.89	33.2	90357	1883499	40139	40139	21809	21809	17	17	34
17794_8_71	40	33	29	24	20	12	2017105	2013242	2007563	1971372	1899955	1614933	37	277085	2015730	2038615	39.58	39.72	120661	120661	75045	75045	6	6	11	11	55	20	1692303	77	0	0	1	0 + 20 part	153933	90.618	1.008	0	1022.98	36.92	139275	1857588	40305	40305	24630	24076	17	17	33
19646_1_33	40	28	23	22	19	14	2201588	2196253	2182692	2173687	2118321	1925652	31	272066	2198224	2038615	39.58	39.72	206590	206590	81207	92602	5	5	10	9	60	19	2025221	84	0	0	0	6 + 19 part	304020	92.241	1.007	0.82	1003.38	38.77	202319	1888685	33334	36338	17912	21411	15	13	37
6486_6_9	40	39	37	33	23	14	2035944	2035398	2032467	2004248	1823074	1500159	40	289397	2035944	2038615	39.56	39.72	76467	76467	48104	48104	7	7	15	15	41	19	1527161	46	0	0	0	0 + 18 part	151228	92.171	1.003	0.1	852.04	39.12	93644	1882103	39559	39559	19361	19361	19	19	37
6486_8_2	40	39	37	34	24	12	2063316	2062665	2058706	2037810	1856341	1421256	40	260481	2063316	2038615	39.59	39.72	81272	81466	42716	42716	7	6	15	15	43	18	1494131	56	0	0	0	0 + 18 part	178100	92.172	1.003	0.1	838.36	40.82	152964	1882392	41693	41693	17789	18792	18	18	36
6512_3_21	40	37	31	28	22	15	2051551	2050018	2034655	2014252	1920417	1667941	38	349434	2050807	2038615	39.56	39.72	86679	86679	67011	67011	6	6	13	13	39	14	1489754	66	1	16	0	0 + 18 part	177638	91.26	1.007	228.93	875.06	33.11	129541	1864866	43270	43270	17987	17987	15	15	33
6512_3_23	40	39	36	33	24	15	1983837	1982960	1976288	1957101	1792234	1452318	40	189097	1983837	2038615	39.67	39.72	90059	76896	49643	48461	8	9	16	17	42	17	1447852	65	0	0	0	1 + 19 part	145468	90.017	1.002	0.05	920.28	38.25	119467	1835662	33062	32052	18588	17784	18	19	38
6569_7_13	40	38	35	33	22	18	2020093	2019140	2015132	2000138	1794411	1667163	39	213509	2019732	2038615	39.65	39.72	93775	93775	54704	54704	8	8	16	16	43	20	1624074	60	0	0	0	0 + 20 part	147268	91.691	1.002	3.71	900.91	36.7	133644	1869415	42424	42424	19333	18819	18	18	35
6631_4_5	40	39	35	30	23	13	2125819	2124901	2111529	2077835	1956024	1590305	40	330036	2125819	2038615	39.67	39.72	83195	83195	48271	63026	6	6	14	13	61	20	1774587	76	0	1	2	3 + 21 part	280742	89.987	1.006	8.28	1053.32	35.98	94755	1841152	26448	27306	14171	15631	24	23	52
6673_8_14	40	37	34	32	23	17	2036681	2035180	2029110	2015658	1857464	1618104	38	183484	2035855	2038615	39.68	39.72	79260	79260	55446	55446	8	8	16	16	48	23	1518750	59	0	0	2	0 + 18 part	190976	90.046	1.005	1.82	971.03	34.54	182003	1839534	31772	31772	14643	14643	17	17	39
6736_6_20	40	37	32	27	21	15	2130022	2128341	2116532	2079996	1977196	1779324	38	342703	2129031	2038615	39.63	39.72	118990	144266	62950	63659	6	5	12	11	67	20	1862852	70	0	0	0	3 + 20 part	251447	90.877	1.013	6.15	968.9	36.11	156229	1872479	27535	27635	14783	17790	21	20	47
6807_2_13	40	36	31	29	25	15	2108561	2106909	2093184	2079419	2003339	1627352	37	322085	2107583	2038615	39.57	39.72	94588	94588	56537	56651	8	8	15	14	46	20	1561184	66	0	0	1	1 + 21 part	277692	89.714	1.001	0.19	913.82	31.82	103739	1828141	29548	32138	12336	15360	20	19	46
6925_7_3	40	40	38	36	28	19	2039132	2039132	2033206	2020941	1885018	1554905	40	143794	2039132	2038615	39.64	39.72	66905	66905	50876	50876	11	11	19	19	47	20	1463838	63	0	0	1	1 + 19 part	176380	91.021	1.004	0.39	951.68	32.93	98971	1859394	31746	31746	18274	18274	20	20	41
6952_4_3	40	39	38	35	21	17	2055029	2054254	2052537	2030026	1779104	1637175	40	237802	2055029	2038615	39.65	39.72	74841	74841	56487	56487	7	7	16	16	39	18	1554295	63	0	0	0	0 + 20 part	183215	91.539	1.003	0.19	966.44	40.62	126644	1868809	35629	35882	18002	18751	20	19	40
6999_2_2	40	39	35	32	23	15	2017096	2016623	2008529	1987134	1839737	1532896	39	256874	2016623	2038615	39.72	39.72	107116	107116	53677	53677	7	7	15	15	41	17	1503769	62	0	0	0	1 + 18 part	180040	90.028	1.001	2.13	931.22	36.56	119408	1829463	31082	31082	18899	18858	19	19	39
6999_4_1	40	40	35	33	22	15	1989307	1989307	1975827	1961638	1758744	1489959	40	269217	1989307	2038615	39.69	39.72	92666	77122	47531	47531	8	9	16	16	46	20	1591642	59	0	0	0	0 + 17 part	139094	90.416	1.004	0.2	931.84	39.93	119495	1844525	31937	31082	18774	18481	20	21	41
7001_2_11	40	38	37	32	29	21	2085801	2084212	2081099	2042660	1992263	1705580	40	192962	2085801	2038615	39.63	39.72	76268	76268	57359	60416	11	11	19	18	41	21	1620267	76	0	0	1	0 + 25 part	205972	92.014	1.002	0.38	913.1	37.42	181156	1876116	31927	32183	18153	18541	18	17	39
7622_5_51	40	29	23	21	18	12	2094798	2088533	2075153	2062097	2009973	1799383	36	395262	2092979	2038615	39.63	39.72	180649	180649	87595	95346	4	4	9	8	39	15	1805063	53	0	0	1	9 + 16 part	207701	92.12	1.004	0	864.18	31.26	113481	1880582	47681	53236	22106	24710	15	14	30
9716_7_60	40	38	36	30	19	11	2134731	2133361	2128355	2087056	1899046	1586087	40	273628	2134731	2038615	39.56	39.72	135871	135871	47337	61816	6	6	12	11	47	18	1769496	70	0	0	1	3 + 21 part	283460	90.233	1.006	0.09	952.7	35.23	146874	1841255	32461	38506	15658	18348	19	18	41
12290_2_69	39	32	25	25	20	13	2095831	2091316	2069017	2069017	1990792	1725034	36	338286	2094570	2038615	39.68	39.72	139995	213867	62952	65153	5	4	11	10	59	20	1876539	67	1	9	1	4 + 16 part	218801	91.258	1.008	117.02	999.57	38.06	129482	1869671	32885	32885	16444	17724	18	18	41
12290_3_68	39	33	30	29	22	16	2104198	2101833	2094010	2087187	1984293	1763344	34	217349	2102388	2038615	39.6	39.72	100689	100689	65695	65695	7	7	13	13	46	19	1665667	76	0	15	1	1 + 20 part	198965	92.45	1.01	239.54	973.05	37.67	127507	1889338	36722	39638	18554	19302	16	15	36
12378_2_58	39	37	33	31	24	18	2093574	2092513	2081037	2064905	1942487	1723200	38	202823	2093167	2038615	39.64	39.72	91253	91672	59111	60511	9	8	16	15	49	24	1803333	64	0	4	2	0 + 22 part	223373	91.313	1.004	70.66	959.81	35.19	165107	1865675	31863	32002	15970	18408	18	17	41
13682_2_36	39	35	33	30	22	15	2067595	2065316	2059714	2037310	1930069	1679675	37	216413	2066869	2038615	39.51	39.72	120270	120270	60745	60745	7	7	13	13	55	22	1857046	59	2	9	2	0 + 20 part	216529	90.105	1.007	176.21	961.9	36.2	151803	1835907	31074	31074	18004	18460	19	19	41
13682_2_6	39	35	32	29	24	16	2092647	2090816	2080990	2059776	1964890	1670043	36	170594	2091345	2038615	39.56	39.72	96351	96351	69385	78001	8	8	15	14	41	19	1774034	65	2	7	2	1 + 22 part	206446	92.17	1.003	123.27	882.66	32.36	110125	1880620	32544	32911	19445	19944	19	18	40
14520_6_17	39	33	30	26	21	19	2110235	2106594	2097521	2067746	1976258	1907208	37	199778	2109391	2038615	39.61	39.72	95045	114485	72297	72297	8	7	14	14	59	19	1773304	96	1	4	1	1 + 21 part	254648	90.419	1.006	65.66	1145.39	43.51	82056	1850573	32882	35577	15363	16041	20	19	44
14937_1_20	39	38	33	31	27	15	2087621	2086693	2069968	2056167	1987029	1594444	39	323795	2087621	2038615	39.49	39.72	84366	84366	53829	56929	7	7	15	14	48	20	1593833	69	1	8	1	0 + 22 part	174987	93.028	1.009	163.68	946.28	33.96	134691	1905748	41573	46483	22439	23828	15	14	33
15378_4_10	39	34	31	28	20	14	2074645	2072510	2064051	2044710	1919360	1707112	35	351170	2073064	2038615	39.58	39.72	107888	107888	62859	62859	6	6	12	12	53	16	1688849	75	0	10	1	0 + 18 part	215429	90.548	1.006	147.17	991.48	35.86	68103	1852377	31782	32261	18707	19363	22	21	44
15378_4_68	39	32	29	26	23	15	2115431	2111642	2102772	2079627	2015606	1691054	36	256783	2114323	2038615	39.55	39.72	117102	117988	54797	55638	7	6	14	13	45	16	1592189	71	2	4	0	2 + 23 part	217002	92.45	1.007	100.84	982.06	40.06	130146	1893301	45051	45051	20065	24432	14	14	32
15378_4_74	39	36	33	30	23	14	2173773	2172480	2166694	2147122	2009136	1685373	37	423098	2173077	2038615	39.56	39.72	112214	117582	62690	64582	7	6	14	12	58	19	1866976	62	0	7	3	5 + 23 part	310171	90.784	1.007	94.98	1015	40.96	144553	1854274	37573	38167	14602	17134	19	18	44
15531_2_10	39	36	30	26	22	16	2176259	2175030	2158451	2128937	2062010	1863622	37	232977	2175548	2038615	39.32	39.72	129715	137006	65640	75594	7	6	13	11	60	22	1804807	72	2	16	1	2 + 24 part	275388	92.398	1.009	229.83	977.84	33.66	139027	1891392	30568	34696	15162	17093	19	17	44
15531_2_13	39	32	29	24	18	13	2109128	2104629	2098128	2061387	1964473	1753061	37	270676	2108309	2038615	39.61	39.72	145816	145816	96244	96244	6	6	10	10	43	19	1733824	75	1	14	0	4 + 20 part	204283	92.545	1.009	197.12	988.74	38.48	127289	1896992	47090	47635	21941	23515	14	13	30
15531_6_3	39	37	36	29	22	12	2107162	2106228	2104727	2050915	1930771	1603809	38	293744	2106729	2038615	39.71	39.72	162558	162558	60280	62908	5	5	12	11	46	15	1663180	77	0	8	1	3 + 16 part	231076	91.352	1.007	147.24	998.97	34.69	158248	1867212	38482	40137	16732	20131	15	14	36
15531_7_25	39	34	30	26	18	13	2017481	2013843	2003536	1972589	1825587	1629348	38	241929	2017133	2038615	39.73	39.72	124606	124606	64715	64715	6	6	12	12	55	18	1649103	69	2	45	0	3 + 18 part	168768	89.653	1.011	636.45	946.01	36.44	150537	1832915	28089	28089	17784	17680	19	19	40
17794_8_69	39	31	26	23	18	15	2126130	2122174	2109591	2086484	2006840	1901908	34	270241	2124261	2038615	39.47	39.72	132275	159272	83799	85672	6	5	11	10	58	17	1863787	73	0	0	2	1 + 19 part	199556	93.507	1.01	1.41	933.04	34.78	116191	1920112	44498	48548	20323	22451	14	13	32
17794_8_76	39	29	27	24	16	11	2114408	2109616	2106155	2086881	1956882	1770334	32	367041	2111836	2038615	39.51	39.72	143845	143845	109439	109439	5	5	9	9	72	15	1818148	70	0	0	0	3 + 20 part	255801	90.222	1.009	2.08	951.67	34.69	87478	1848725	39690	40023	15930	17831	19	18	41
17870_7_138	39	26	23	22	18	13	2166926	2161090	2155914	2150004	2074281	1873951	29	247363	2163080	2038615	39.48	39.72	143781	143781	103974	105422	6	6	11	10	55	16	1915034	67	0	0	1	2 + 17 part	283939	91.348	1.009	0.05	1016.95	38.13	124223	1874344	44655	46716	18117	19693	18	17	37
17870_7_171	39	31	28	28	20	14	2096655	2093472	2085312	2085312	1963690	1724415	32	290030	2094183	2038615	39.54	39.72	105742	130653	62705	68219	6	5	12	11	54	18	1723286	79	0	0	0	2 + 17 part	198413	92.319	1.007	6.45	1015.4	38.63	108926	1889749	42050	42050	22080	22892	17	17	34
9789_5_57	39	36	33	28	26	15	2075838	2074033	2066962	2026878	1994393	1631932	38	228454	2075493	2038615	39.63	39.72	99381	99381	65457	65457	8	8	14	14	54	24	1695932	75	0	0	0	1 + 22 part	167649	92.896	1.007	0.1	897.99	35.33	163985	1901253	35493	35493	20414	20444	16	16	35
9789_5_73	39	31	25	21	17	9	2116509	2111880	2094497	2064069	1988317	1698764	35	657094	2114822	2038615	39.62	39.72	237081	237081	82876	97756	3	3	8	7	54	12	1788202	73	0	0	2	4 + 19 part	258501	90.645	1.005	0	1060.51	37.45	108106	1852854	35718	35905	17976	19603	20	19	41
15378_2_69	38	32	28	25	20	16	2104204	2101275	2089919	2065477	1969049	1817150	34	196197	2102746	2038615	39.6	39.72	110464	115225	83539	86144	8	7	13	12	52	20	1735049	76	0	13	0	3 + 19 part	232251	91.244	1.006	166.26	1017.03	39.94	195464	1858430	38737	40498	16360	17713	15	14	36
15378_4_13	38	34	30	26	20	14	2140911	2139283	2131862	2102158	2005512	1792272	35	216194	2139842	2038615	39.63	39.72	160373	160373	65126	74454	6	6	11	10	55	18	1869930	70	0	7	1	5 + 22 part	289721	90.059	1.008	127.3	951.12	34.48	145923	1845112	43230	44693	16849	18460	18	17	38
15378_4_53	38	34	32	26	19	11	2078643	2076227	2070029	2029547	1916157	1613201	36	359626	2077845	2038615	39.62	39.72	128607	133713	80586	81110	6	5	11	10	46	19	1762307	75	0	3	1	0 + 16 part	165907	93.228	1.006	49.67	826.86	29.73	106082	1899514	40159	40159	20287	22054	17	17	35
15378_4_60	38	31	25	22	18	14	2163691	2159795	2138823	2119046	2057624	1907202	34	292234	2161927	2038615	39.51	39.72	146057	146057	83508	91721	5	5	11	10	55	15	1871281	73	0	6	2	4 + 17 part	300934	90.701	1.006	70.68	999.71	36.56	106866	1857054	31782	35735	17343	19363	22	20	45
15531_6_8	38	34	30	23	20	14	2085873	2084240	2071974	2024292	1979868	1776904	35	409064	2084821	2038615	39.47	39.72	146273	146273	62573	62635	5	5	11	10	69	19	1814136	69	1	8	0	1 + 22 part	223559	90.461	1.009	170.52	940.49	35.19	87478	1855417	38864	38864	15573	16162	19	19	42
15873_3_16	38	32	29	27	22	16	2138579	2135061	2128879	2114277	2039735	1795129	36	277821	2137789	2038615	39.54	39.72	94314	103962	65976	70390	7	6	13	12	53	17	1715281	64	2	7	2	6 + 19 part	285310	90.181	1.008	139.91	1033.15	38.13	145648	1847194	39922	41438	17970	20089	16	15	37
15873_3_73	38	34	33	29	25	17	2159521	2157703	2156194	2123714	2065098	1760788	35	211597	2158457	2038615	39.67	39.72	98292	105564	52884	75476	8	7	15	13	54	18	1703961	66	0	3	2	2 + 23 part	255413	92.987	1.004	45.54	909.93	33.29	118280	1903923	30654	31843	17551	19367	20	18	43
17794_8_63	38	29	24	21	18	14	2017224	2012243	2004018	1982470	1935739	1800420	33	252711	2015008	2038615	39.58	39.72	192216	192216	85112	85112	5	5	10	10	52	16	1692761	76	0	0	0	3 + 14 part	153247	90.706	1.007	1.99	1025.34	37.42	139320	1855491	42938	42938	25516	25516	16	16	31
19183_3_52	38	30	26	22	18	11	2181197	2177926	2163966	2136281	2068209	1801049	31	292694	2178644	2038615	39.6	39.72	195928	195928	92602	107279	5	5	9	8	59	17	1934949	82	0	0	0	5 + 15 part	283930	92.21	1.008	3.81	1001.01	38.94	202657	1886273	34794	36598	17727	20999	15	13	37
6472_8_8	38	35	34	34	21	13	2033278	2032169	2029431	2029431	1798077	1466571	35	247819	2032169	2038615	39.6	39.72	92418	92418	47410	47410	7	7	15	15	43	18	1636048	56	0	0	0	0 + 19 part	158231	91.615	1.003	0.1	899.52	36.78	94186	1869976	41504	41504	19083	19083	19	19	39
6512_3_16	38	36	30	29	24	17	2067095	2065802	2052396	2046874	1971033	1676686	37	173297	2066743	2038615	39.57	39.72	98156	98156	54074	54074	8	8	15	15	43	17	1556766	66	1	11	2	1 + 22 part	189723	91.517	1.006	192.38	860.71	32.05	108642	1866122	38711	38711	19075	19386	17	17	37
7553_5_72	38	33	27	23	18	14	2087607	2085079	2071975	2041243	1949132	1795812	36	320067	2086745	2038615	39.53	39.72	134372	134372	64697	66324	5	5	11	10	63	21	1902856	84	0	4	1	0 + 19 part	256333	89.149	1.007	45.38	1040.5	36.98	107468	1825277	40080	40080	14820	16757	18	18	39
9716_7_30	38	35	31	26	21	14	2134083	2132801	2124116	2083376	2004345	1772892	36	219472	2133332	2038615	39.65	39.72	148994	148994	73071	73071	6	6	11	11	55	17	1600510	84	0	0	2	1 + 17 part	249749	91.77	1.007	0.61	988.49	39.13	147673	1879760	43331	44419	14713	17181	15	14	38
9789_5_15	38	30	28	24	21	17	2083623	2079883	2074186	2043013	1982988	1816883	32	263101	2081384	2038615	39.59	39.72	97768	97768	73982	73982	7	7	13	13	65	22	1948609	77	0	0	0	0 + 21 part	240777	89.617	1.007	0.24	985.69	38.32	90674	1838015	39915	39915	14910	15366	18	18	41
9789_5_40	38	35	33	29	22	11	2083225	2081205	2076321	2048803	1922141	1509316	37	338641	2082746	2038615	39.63	39.72	108136	108136	45738	49636	6	6	13	12	44	20	1605502	77	0	0	1	0 + 17 part	165539	93.393	1.007	0.38	827.6	29.89	129970	1912113	39431	39920	22006	22054	17	16	34
9789_5_61	38	28	24	21	16	14	2095743	2091544	2085478	2064889	1977443	1898078	30	332702	2092787	2038615	39.64	39.72	160509	160509	111894	111894	5	5	9	9	46	16	1687658	92	0	0	1	3 + 17 part	210106	91.94	1.004	0.24	985.7	38.95	212363	1880860	47994	48405	19929	22074	13	12	29
12290_2_26	37	33	32	28	21	14	2102379	2099455	2095549	2067344	1956224	1700496	36	228622	2102067	2038615	39.61	39.72	136340	141187	63913	63913	7	6	12	12	45	19	1738752	76	1	7	2	2 + 25 part	199658	92.659	1.007	136.58	971.91	37.22	129916	1894020	46008	47635	19302	21941	13	12	32
14936_5_50	37	37	31	28	19	11	2056350	2056350	2042750	2023987	1873865	1585087	37	284814	2056350	2038615	39.61	39.72	148556	148556	56745	56745	5	5	11	11	44	16	1718568	75	4	7	0	1 + 20 part	210063	89.775	1.009	166.65	934.17	34.1	152172	1838022	42936	43741	18350	18937	14	13	33
15378_2_61	37	30	27	24	22	16	2153502	2150168	2142984	2117366	2083659	1876674	33	302049	2152020	2038615	39.6	39.72	105064	105064	76122	77310	6	6	12	11	36	15	1538716	61	1	5	3	5 + 16 part	285074	91.06	1.006	92.38	917.82	33.99	133587	1860073	40378	44825	17817	19689	16	15	37
15531_5_74	37	36	32	27	22	14	2082537	2082023	2069374	2033833	1945360	1648054	37	418346	2082537	2038615	39.48	39.72	105820	105820	65169	65169	6	6	13	13	73	21	1832093	68	0	9	0	0 + 24 part	222944	90.448	1.009	129.94	936.39	35.09	87479	1854462	33788	33950	15365	15927	20	19	43
15873_2_66	37	34	31	27	21	13	2034365	2032060	2021659	1989944	1862259	1569235	37	234404	2034365	2038615	39.61	39.72	120502	120502	52083	52083	7	7	13	13	52	21	1715344	68	0	5	0	0 + 17 part	125999	92.889	1.008	69.55	890.29	36.12	99065	1897440	33608	33608	22081	22081	19	19	37
17870_7_176	37	25	21	21	17	10	2156274	2150607	2141040	2141040	2072613	1804342	30	550194	2153655	2038615	39.53	39.72	158243	158243	106775	143017	4	4	8	7	62	13	1873537	71	0	1	1	1 + 18 part	274798	91.274	1.01	6.22	1010.57	37.14	124223	1876576	43049	44733	17285	19165	17	16	37
6680_6_19	37	34	33	29	18	12	1962221	1961110	1956867	1924391	1712935	1486182	34	215523	1961110	2038615	39.81	39.72	111694	101401	51209	48417	6	7	12	13	73	16	1484693	74	0	1	0	0 + 20 part	134527	88.526	1.012	2.5	930.35	33.75	145966	1822818	29568	29393	14641	12967	20	21	44
6972_3_17	37	34	32	29	24	18	2175367	2174255	2169680	2146273	2064580	1824364	34	231598	2174255	2038615	39.72	39.72	90994	103691	60882	71364	8	7	15	13	86	23	1945017	87	0	0	1	0 + 23 part	335328	86.314	1.045	0.32	1277.78	38.19	76288	1836092	22821	23879	9695	12441	29	26	64
7553_4_30	37	35	31	28	22	19	1997942	1996753	1984533	1961779	1855047	1718618	36	184710	1997505	2038615	39.7	39.72	75778	75778	63890	59317	8	8	15	16	45	20	1596604	67	0	2	0	0 + 17 part	140095	90.639	1.005	26.13	928.19	34.85	118516	1849746	40484	40484	21286	20422	17	17	34
9789_5_65	37	30	28	25	20	14	2091394	2087931	2080976	2059580	1972617	1736586	33	295795	2089838	2038615	39.63	39.72	122084	122084	65907	65907	6	6	11	11	51	18	1766059	82	0	0	0	0 + 20 part	207175	91.903	1.005	0.19	973.77	38.54	153438	1880417	43398	46555	17181	18984	16	15	34
13682_1_74	36	31	28	23	19	13	2117620	2115005	2107499	2072915	2003439	1805476	34	282953	2116808	2038615	39.55	39.72	175672	175672	76350	76350	5	5	10	10	43	15	1481531	67	2	15	2	3 + 16 part	232572	91.746	1.007	222.6	883.85	33.26	200945	1875494	39314	44484	17880	18950	11	10	31
13682_2_35	36	30	26	23	20	13	2106853	2103840	2095723	2076542	2037200	1776179	31	345219	2104651	2038615	39.59	39.72	127291	127291	73670	74682	5	5	11	10	41	13	1621340	76	2	15	0	3 + 16 part	182204	93.682	1.007	309.6	831.44	30.95	198147	1912870	57590	60786	29184	30426	11	10	24
14520_6_29	36	31	27	25	19	13	2131445	2128230	2116211	2104155	1987422	1742118	35	386162	2130995	2038615	39.59	39.72	195002	195002	69954	70859	4	4	11	10	54	15	1831985	65	1	7	2	6 + 19 part	283538	90.116	1.006	147.87	1003.25	36.42	146666	1836261	32093	32225	17502	18460	18	17	39
14520_6_31	36	30	26	25	21	16	2071959	2069370	2059341	2052533	1988628	1785199	32	270058	2070487	2038615	39.55	39.72	100572	100572	68475	68948	6	6	13	12	56	18	1798478	59	2	6	0	3 + 14 part	172109	92.495	1.007	153.68	1015.63	36.96	120660	1886573	38756	39928	22080	22362	19	18	36
14520_6_43	36	33	32	31	21	15	2049620	2047590	2045037	2037056	1870027	1629252	35	258851	2049313	2038615	39.6	39.72	103048	103048	57119	57119	6	6	14	14	52	18	1717684	65	2	3	1	0 + 23 part	221387	89.108	1.006	72.76	1059.8	37.1	117806	1820439	32150	32150	17975	18311	18	18	40
14936_5_72	36	33	28	24	23	14	2015318	2013801	2003569	1974378	1952735	1644549	34	405086	2014617	2038615	39.78	39.72	101686	101686	81232	65660	7	7	12	13	34	17	1516862	68	0	4	1	3 + 16 part	153456	90.877	1.005	63.63	932.56	33.84	117359	1854079	45431	45431	26366	24897	15	15	29
15378_3_34	36	33	29	26	21	16	2090857	2089014	2078226	2054958	1961165	1794762	35	293993	2090480	2038615	39.58	39.72	109735	109735	60125	60125	6	6	12	12	44	18	1723423	67	0	10	1	1 + 20 part	225322	91.021	1.005	178.43	946.18	34.76	109255	1858514	40052	41384	18674	19215	17	16	36
15378_3_62	36	29	28	23	17	13	2085078	2080764	2079019	2041351	1931521	1778774	33	340566	2083909	2038615	39.66	39.72	186197	186197	58406	68704	4	4	10	9	45	15	1732661	77	0	10	1	3 + 17 part	206211	91.74	1.004	151.06	979.72	38.55	181837	1872993	46555	47994	17181	19751	14	13	31
15531_5_76	36	33	25	22	21	14	2178935	2177888	2156544	2134151	2118758	1864983	33	382439	2177888	2038615	39.58	39.72	124023	136524	95986	96963	6	5	11	10	60	17	1856760	80	0	12	0	4 + 18 part	295285	91.666	1.007	189.59	1001.97	35.96	130149	1870157	30899	31231	16292	19228	19	17	43
17794_8_24	36	23	22	21	19	12	2192082	2185274	2184175	2178658	2149200	1897169	29	316448	2189474	2038615	39.48	39.72	169750	169750	131875	138685	5	5	9	8	58	16	1929568	90	0	0	0	3 + 16 part	297148	92.311	1.006	0.37	1075.53	40.49	178215	1888353	45361	51928	20980	27054	14	13	31
17794_8_60	36	28	23	22	19	14	2133535	2130126	2114634	2107795	2063365	1863217	30	398281	2131504	2038615	39.51	39.72	130567	140922	80152	96544	6	5	10	9	58	16	1860182	69	0	1	1	3 + 13 part	240280	92.069	1.008	33.5	973.03	37.24	127839	1884555	42844	43141	18411	21844	17	16	36
6486_5_21	36	35	33	29	20	15	1992374	1991751	1988493	1957711	1814629	1621486	36	248559	1992374	2038615	39.71	39.72	106513	106513	63259	58315	7	7	13	14	41	18	1600129	67	2	10	1	1 + 19 part	140589	90.405	1.005	170.55	930.6	35.16	119512	1838951	36138	33948	21648	19967	17	18	35
13681_1_16	35	32	27	25	21	13	2117193	2116156	2100935	2084302	2017096	1761671	32	357895	2116156	2038615	39.51	39.72	136400	137034	66281	77019	6	5	11	10	55	18	1759518	69	0	5	1	1 + 20 part	213111	92.573	1.008	95.55	943.09	33.33	134815	1896820	41573	43085	21832	22119	16	15	35
13682_1_17	35	31	30	27	20	14	1994425	1991539	1988661	1968328	1862680	1622071	34	269455	1993988	2038615	39.71	39.72	89909	89909	65326	63963	6	6	12	13	46	18	1705644	64	0	10	0	1 + 18 part	136447	90.65	1.005	166.3	935.77	35.61	116594	1845498	38671	36138	22319	21355	17	18	34
13682_2_84	35	29	23	21	20	16	2108295	2104914	2088794	2077280	2059957	1927786	32	267781	2107304	2038615	39.53	39.72	151784	151784	70942	73412	6	6	11	10	47	16	1884160	67	0	15	0	5 + 17 part	200564	92.818	1.008	215.49	848.8	33.03	156930	1895164	42986	46010	24665	27235	15	14	31
14520_6_41	35	35	30	28	20	15	2116275	2116275	2100958	2087196	1957519	1766197	35	449833	2116275	2038615	39.63	39.72	103823	103823	70976	70976	6	6	12	12	46	15	1623043	64	1	4	1	2 + 20 part	273854	89.889	1.005	77.26	964.53	36.89	104383	1837363	38506	40504	18460	21955	18	17	38
15378_4_3	35	32	30	25	20	12	2129831	2127936	2124601	2085045	2004660	1717100	34	281903	2129453	2038615	39.67	39.72	183906	183906	57821	68723	5	5	10	9	45	17	1639517	82	1	10	0	1 + 18 part	249323	91.664	1.006	188.31	985.62	38.9	183155	1872521	43331	44412	16396	20246	15	14	34
15873_5_39	35	29	25	23	20	14	2077213	2074457	2065318	2053336	2005515	1752950	32	335799	2076217	2038615	39.61	39.72	124064	124064	69585	69585	6	6	11	11	53	20	1869274	78	1	3	0	1 + 16 part	207808	91.141	1.006	57.56	972.98	37.67	112166	1863496	39024	40145	18075	18117	18	17	37
17794_8_42	35	30	24	22	16	11	2185678	2183518	2168522	2154375	2057321	1872739	31	463294	2184218	2038615	39.59	39.72	188442	213359	83174	92591	4	3	8	7	58	15	1950963	85	0	0	0	6 + 16 part	290197	92.223	1.007	0.09	1004.16	38.93	202655	1888213	34794	37796	17912	22169	15	13	36
17870_7_170	35	29	25	25	19	14	2095720	2093055	2082744	2082744	1983825	1797120	30	329912	2093697	2038615	39.53	39.72	130024	130024	68207	78274	5	5	11	10	57	18	1801669	79	0	1	0	1 + 14 part	198778	92.225	1.008	2.1	1017.7	37.82	108926	1888332	42763	42763	21222	22780	16	16	33
19183_3_102	35	26	23	20	18	13	2170205	2166235	2158329	2138341	2110726	1928706	27	489689	2167107	2038615	39.51	39.72	158158	158158	72839	84597	4	4	9	7	76	16	1989419	67	0	0	1	3 + 16 part	300564	90.754	1.009	13.98	953.72	35.57	97829	1863657	35217	38343	15404	17971	21	19	44
13682_2_53	34	30	25	23	19	14	2058273	2056299	2043328	2029157	1973541	1806835	32	256732	2057467	2038615	39.59	39.72	144208	144208	78552	78552	6	6	10	10	36	15	1565298	69	2	7	0	3 + 15 part	177900	91.66	1.006	167.78	874.61	34.52	214827	1872402	46362	46362	20135	20135	10	10	26
14520_6_34	34	29	26	23	18	11	2149942	2146948	2135317	2115899	2028995	1754750	32	446384	2149150	2038615	39.58	39.72	177871	191892	65383	95870	5	4	9	8	51	14	1833014	71	1	8	0	3 + 16 part	293872	90.439	1.006	135.64	927.49	33.41	129808	1848690	32637	36720	15721	19410	15	14	38
14936_5_47	34	29	24	22	16	12	2075890	2073863	2057719	2044282	1946596	1789948	30	335299	2074414	2038615	39.58	39.72	151808	151808	98310	98310	5	5	9	9	54	12	1749319	73	0	6	3	3 + 15 part	214843	90.647	1.006	85.47	999.16	37.07	107691	1854440	38704	38704	18752	19571	20	20	41
15378_3_19	34	31	29	24	17	13	2086367	2085178	2080606	2040049	1925182	1772012	31	357766	2085178	2038615	39.64	39.72	160044	160044	62625	84885	5	5	10	9	47	20	1856312	84	0	6	0	1 + 17 part	206480	91.737	1.005	76.54	972.05	37.64	211577	1873042	48877	48877	16396	19671	13	13	31
15378_3_24	34	29	25	23	21	16	2177825	2174876	2162080	2146991	2105167	1929127	32	317322	2177212	2038615	39.45	39.72	100967	119031	67370	86421	6	5	12	10	58	18	1801186	59	1	7	1	2 + 14 part	303401	91.333	1.006	131.87	959.75	34.64	135721	1869645	30431	32859	14740	17828	18	16	44
15378_3_81	34	31	25	23	19	15	2149408	2147708	2138571	2123967	2049728	1893463	32	214515	2148435	2038615	39.51	39.72	133601	138590	83716	96388	7	6	12	11	59	15	1733427	87	3	6	3	3 + 17 part	310610	89.596	1.006	133.12	1101.17	42.87	92681	1830953	31770	32161	13519	14825	20	18	46
15378_4_84	34	32	27	25	22	16	2102013	2101085	2089401	2076818	2013155	1817985	33	215354	2101627	2038615	39.61	39.72	129125	129125	69600	77175	7	7	13	12	58	18	1832780	74	1	5	2	4 + 20 part	270613	89.228	1.007	105.16	992.18	39.58	109092	1825791	40272	41211	15336	17025	17	16	39
15531_5_57	34	34	30	28	24	18	2140202	2140202	2132078	2117359	2033632	1839527	34	186638	2140202	2038615	39.58	39.72	110845	110845	67041	71294	8	8	15	14	60	20	1842492	72	1	4	1	1 + 17 part	255365	91.633	1.009	77.52	1057.84	38.92	157735	1875840	31747	35718	18047	20005	19	17	41
15531_6_12	34	32	28	24	19	16	2016851	2015971	2009068	1977721	1883825	1777116	33	245484	2016506	2038615	39.79	39.72	129865	116379	66416	66416	6	7	12	12	38	16	1627967	63	1	4	2	2 + 22 part	153376	90.914	1.005	69.38	933.8	37.66	129112	1857491	44754	44754	24116	23074	13	13	26
17870_7_173	34	29	25	23	18	14	2046856	2044693	2036026	2021607	1945086	1811957	30	295394	2045336	2038615	39.57	39.72	132868	132868	69903	69903	5	5	10	10	60	17	1829092	68	0	0	1	0 + 18 part	176647	91.239	1.005	0	1027.09	36.18	108578	1860798	35674	35674	19578	19578	17	17	38
6486_7_20	34	29	26	23	17	14	2105590	2102810	2094069	2071712	1951737	1833096	31	295399	2104474	2038615	39.46	39.72	158177	158177	85612	89030	5	5	11	10	46	15	1696199	79	2	9	1	0 + 18 part	222682	91.794	1.006	191.73	914.01	30.35	108083	1874731	45047	45047	19172	21396	15	15	35
6925_4_8	34	29	27	24	21	17	2261643	2258770	2253878	2232277	2194121	2085835	31	233988	2260402	2038615	39.65	39.72	145098	150278	100024	107484	7	6	12	10	105	20	2143666	73	1	0	0	0 + 18 part	270978	90.879	1.074	8.67	1080.6	39.56	79363	1983956	22111	25657	11216	14145	31	26	66
7553_4_2	34	34	31	27	22	14	2057388	2057388	2051838	2024002	1918963	1598185	34	197201	2057388	2038615	39.56	39.72	109274	109274	56094	65128	7	7	14	13	54	22	1779592	74	1	6	0	1 + 18 part	183590	91.49	1.005	94.29	924.86	32.87	114553	1866114	32389	32582	18001	18001	19	18	41
7553_6_4	34	32	29	26	20	16	2005040	2003922	1997616	1977691	1866736	1689766	34	223287	2005040	2038615	39.69	39.72	93118	93118	69116	69116	8	8	14	14	40	20	1616171	76	0	0	2	1 + 20 part	151217	90.552	1.004	0.05	916.31	30.93	148249	1851827	49347	47747	21310	21187	13	14	27
9789_5_75	34	30	27	25	22	15	2109786	2108287	2098363	2084942	2035288	1759794	30	235431	2108287	2038615	39.57	39.72	109471	167580	57467	62186	6	5	12	11	61	18	1873884	69	0	0	0	0 + 19 part	220017	92.047	1.006	0.09	950.39	34.48	130407	1886370	37181	39643	19147	20370	17	16	37
12378_2_11	33	29	27	25	20	16	2091766	2089893	2084740	2071003	1995887	1853949	30	197155	2090549	2038615	39.64	39.72	120103	120103	87027	87027	7	7	12	12	52	21	1817955	63	0	7	2	0 + 19 part	223194	91.196	1.004	121.36	959.42	34.42	165114	1862672	34013	37565	15970	18276	17	16	39
13681_2_26	33	31	28	25	22	16	2022080	2021303	2010284	1987899	1924403	1696158	31	286679	2021303	2038615	39.59	39.72	121120	121120	58965	58965	7	7	13	13	42	15	1352862	66	1	8	0	0 + 15 part	135672	92.118	1.004	158.17	979.64	36.8	129281	1872049	40483	40483	21940	20300	14	14	32
14520_6_20	33	27	23	21	16	14	2081478	2077622	2063847	2050155	1963223	1895538	30	289634	2080217	2038615	39.63	39.72	148272	148272	86306	92996	5	5	10	9	50	15	1795294	61	0	7	0	0 + 15 part	243437	89.52	1.006	121.29	965.66	36.99	146884	1831670	38142	39492	19514	20678	17	16	35
15531_5_71	33	28	27	24	20	14	2080470	2077037	2074427	2050032	1986746	1782139	32	262823	2080032	2038615	39.73	39.72	132343	132343	74304	74304	6	6	11	11	49	14	1768737	75	0	6	0	1 + 14 part	201250	91.587	1.006	108.32	980.72	34.22	124564	1870365	37955	37955	17875	21354	15	15	34
15873_3_69	33	30	27	24	21	15	2078481	2076069	2066885	2040870	1988506	1787456	33	208619	2078481	2038615	39.71	39.72	122343	125297	72348	77381	7	6	12	11	42	14	1719960	79	1	8	0	1 + 14 part	203859	91.396	1.006	127.11	969.83	32.79	124566	1866751	40136	40136	20522	21354	14	14	33
17794_7_43	33	28	22	19	16	13	2018413	2015832	2006582	1985479	1939862	1834791	31	322322	2017537	2038615	39.58	39.72	160573	160573	87662	87662	5	5	9	9	52	15	1781206	76	0	0	0	3 + 15 part	156003	90.691	1.007	0.05	1023.88	36.78	165193	1857295	44760	44760	25800	25800	15	15	30
19183_3_57	33	22	17	16	14	12	2045634	2040584	2028217	2021367	1983900	1913723	25	361495	2042610	2038615	39.75	39.72	198203	198203	120925	120925	4	4	7	7	46	13	1861160	72	0	0	0	1 + 15 part	167964	91.603	1.004	0.2	964.91	35.45	165571	1873864	45994	45994	22474	22474	14	14	29
19646_1_30	33	26	24	21	17	14	2108680	2104061	2101614	2077688	2031830	1918220	30	352359	2107333	2038615	39.65	39.72	146759	146759	109810	109810	5	5	9	9	55	15	1746448	82	0	0	0	3 + 18 part	218262	92.012	1.007	3.56	1056.16	39.93	120238	1883323	44565	44565	18367	19623	14	14	31
9789_5_20	33	28	27	24	20	14	2095897	2092796	2089379	2067216	2009559	1790281	31	213632	2095032	2038615	39.64	39.72	135228	135228	86105	86105	6	6	11	11	53	18	1891477	69	0	0	2	0 + 17 part	223373	91.299	1.006	0.05	965.54	34.87	165345	1868753	39946	39946	17926	18404	16	16	36
12378_2_4	32	31	30	26	23	16	2091326	2090914	2086769	2061076	2004311	1748636	31	213869	2090914	2038615	39.64	39.72	111395	111395	63892	69176	7	7	14	13	52	22	1826119	64	0	7	2	0 + 18 part	220478	91.223	1.006	134.77	964.84	35.17	165104	1864860	37584	37584	16214	18276	16	16	38
13682_1_28	32	29	27	24	20	16	2057678	2056017	2052611	2027942	1949192	1827776	30	262798	2056825	2038615	39.57	39.72	109888	109888	80565	80565	6	6	12	12	35	20	1831153	65	0	10	0	1 + 17 part	130747	93.978	1.005	157.23	834.83	31.79	199437	1920496	48840	49921	28464	28882	12	11	25
14520_6_13	32	28	23	22	18	13	2174963	2172466	2161170	2155674	2092507	1914462	32	341333	2174963	2038615	39.67	39.72	170946	170946	81740	84929	4	4	9	8	63	13	1879650	85	1	12	2	3 + 16 part	300759	91.195	1.008	209.11	1160.82	41.96	90736	1864296	32026	33502	14738	17712	22	20	46
14520_6_30	32	26	24	21	18	14	2061954	2058381	2053917	2032428	1976543	1821558	30	372559	2061210	2038615	39.62	39.72	123146	123146	78897	89672	5	5	11	10	52	19	1963314	85	0	8	0	0 + 15 part	194821	91.099	1.005	110.42	937.83	33.06	144973	1860584	37928	37928	18505	18621	17	17	37
15531_5_81	32	31	28	26	21	14	2082873	2082418	2075122	2060901	1974608	1715124	31	202305	2082418	2038615	39.7	39.72	122341	125451	71847	71847	7	6	12	12	45	17	1772526	76	0	7	0	0 + 15 part	202932	91.661	1.006	101.08	979.02	33.23	133531	1873654	39363	39363	21443	22624	15	15	34
19183_3_106	32	26	22	21	18	15	2140419	2137505	2128318	2122309	2081157	1968609	28	366181	2138945	2038615	39.38	39.72	145915	145915	80199	90909	4	4	9	8	59	14	1728474	67	0	0	0	0 + 8 part	235517	92.503	1.009	2.1	977.84	38.02	118056	1891270	42692	42843	18428	19820	17	16	35
6569_7_2	32	30	27	27	21	14	2092540	2091867	2083576	2083576	1966426	1722465	30	263446	2091867	2038615	39.58	39.72	128610	128610	56987	67365	6	6	12	11	44	17	1719740	65	1	12	1	0 + 17 part	177181	93.153	1.008	215.07	842.07	31.23	182476	1902434	44715	44723	22194	23046	14	13	30
9789_3_51	32	31	27	22	20	15	2148061	2147544	2136136	2094534	2053362	1884244	32	391923	2148061	2038615	39.41	39.72	156554	156554	70459	72885	5	5	11	10	67	19	1868289	70	0	0	0	0 + 15 part	272662	91.326	1.007	0.14	995.17	35.93	132646	1872511	28906	32456	14836	17708	20	18	45
9789_5_5	32	27	22	20	17	12	2021196	2018501	2006127	1993788	1939874	1752645	30	418334	2020323	2038615	39.67	39.72	125533	125533	77642	77642	5	5	9	9	46	12	1480247	81	0	0	0	2 + 15 part	177692	90.023	1.004	0.1	1039.6	37.71	188197	1840931	40247	40247	20213	20213	15	15	32
13682_2_72	31	29	27	25	20	15	1996055	1994817	1989502	1972962	1887279	1671833	30	184685	1995618	2038615	39.7	39.72	121264	121264	63895	63895	7	7	13	13	43	15	1541261	62	0	8	0	0 + 16 part	140976	90.549	1.005	136.8	933.02	35.27	118581	1846324	36138	36138	22284	20372	17	17	34
15378_3_43	31	30	25	24	19	15	2058331	2057523	2043347	2038009	1936684	1801646	31	238736	2058331	2038615	39.57	39.72	129940	129940	80513	80513	6	6	12	12	45	17	1643505	66	3	14	1	0 + 19 part	188223	91.022	1.008	329.39	921.38	32.93	194510	1861055	47578	47578	18212	18212	13	13	31
15531_5_87	31	30	28	25	22	16	2078959	2078279	2072041	2046731	2000013	1794913	31	204316	2078959	2038615	39.74	39.72	122344	122924	70339	70339	7	6	12	12	41	15	1727268	75	2	5	0	0 + 14 part	201276	91.587	1.006	127.9	978.63	33.85	124564	1871860	39695	39695	21588	22600	14	14	32
17870_7_130	31	18	16	16	15	12	2113477	2107235	2102617	2102617	2090225	1964101	23	593658	2110555	2038615	39.51	39.72	184986	184986	130052	130052	4	4	7	7	46	14	1812153	76	0	0	1	1 + 12 part	210417	92.703	1.005	0.14	986.64	36.03	210731	1894511	55684	55684	20322	22080	11	11	27
17870_7_139	31	27	19	19	17	15	2123361	2121381	2094617	2094617	2055033	1982802	29	292746	2122509	2038615	39.57	39.72	147645	160380	97826	97826	6	5	10	10	58	15	1930446	76	1	0	0	3 + 17 part	258414	90.91	1.006	2.64	997.84	37.07	106863	1862655	41104	41176	19833	21767	19	18	37
17870_7_143	31	26	23	21	17	12	2092909	2091004	2084307	2070518	2023022	1828822	26	439956	2091004	2038615	39.67	39.72	157286	157286	97424	97424	4	4	8	8	50	13	1696972	68	0	0	3	3 + 19 part	289654	87.919	1.005	15.88	1116.15	40.62	88372	1799245	33901	33901	15722	16409	17	17	38
19183_3_38	31	23	17	16	14	11	2042762	2039367	2027414	2020027	1989248	1878512	24	361450	2040044	2038615	39.75	39.72	198133	198133	120937	120937	4	4	7	7	46	13	1881649	69	0	1	0	1 + 14 part	167841	91.539	1.003	13.53	963.28	35.37	165586	1871351	45831	45831	22474	22474	14	14	29
19183_3_69	31	24	18	18	15	13	2042120	2039055	2025990	2025990	1965229	1895053	25	361491	2039900	2038615	39.75	39.72	148277	148277	86591	86591	4	4	8	8	44	13	1839540	69	0	0	1	1 + 16 part	168282	91.523	1.003	0	963.02	35.43	165571	1870637	47360	47360	22472	22472	14	14	29
19183_3_76	31	24	20	19	15	13	2128616	2125507	2119126	2113388	2057650	1968302	26	286832	2126645	2038615	39.69	39.72	143916	143916	103322	103322	5	5	9	9	52	16	2059620	69	0	0	0	1 + 16 part	242079	91.897	1.006	1.93	980.72	35.87	126187	1883322	39124	43184	18430	19594	14	13	34
6999_6_17	31	27	24	22	19	13	2051646	2049983	2043706	2031148	1973815	1761062	28	481076	2050545	2038615	39.67	39.72	120187	120187	74745	74745	4	4	10	10	44	16	1875447	70	0	15	0	1 + 16 part	182472	91.214	1.005	228.13	949.93	35.17	115517	1860113	44662	44662	25106	25106	16	16	31
7553_5_78	31	29	26	21	17	12	2091823	2090874	2087178	2048188	1978199	1777664	30	307804	2091375	2038615	39.51	39.72	152355	152355	91711	95753	5	5	10	9	59	17	1860087	83	1	1	1	1 + 18 part	255987	89.474	1.006	29.12	1049.55	38.87	126719	1830476	40071	40295	16168	17128	17	16	36
12378_2_60	30	26	24	22	20	15	2131473	2129352	2122321	2108889	2070666	1878159	28	389262	2130754	2038615	39.68	39.72	138535	142681	66370	68079	5	4	10	9	51	15	1765764	75	3	8	1	0 + 18 part	293631	89.587	1.006	140.8	989.31	35.43	105141	1832160	30508	31929	17852	18483	20	18	43
13681_2_4	30	24	22	20	19	15	2139474	2135807	2132506	2117949	2096267	1964652	28	344227	2138827	2038615	39.6	39.72	157987	157987	89574	90699	5	5	10	9	45	16	1776692	68	0	24	0	3 + 19 part	273243	90.813	1.008	375.91	888.55	33.06	193876	1850125	42126	44763	17717	19192	13	12	33
13682_1_11	30	27	26	25	19	15	2029871	2028397	2026346	2017427	1903063	1738112	28	270173	2029131	2038615	39.73	39.72	101516	101516	65672	65672	6	6	12	12	43	15	1623609	65	1	9	0	0 + 13 part	173570	90.589	1.005	175.1	933.9	35.14	119256	1847400	33948	33948	20984	20984	17	17	36
13682_1_7	30	26	24	22	19	14	2052786	2050452	2044438	2031210	1986700	1782446	30	268372	2052786	2038615	39.6	39.72	120676	120676	74761	74761	5	5	11	11	49	17	1810040	55	2	13	0	0 + 14 part	159482	92.169	1.008	253.17	891.66	33.8	135854	1885627	44737	44737	22266	22266	16	16	32
14520_6_35	30	27	25	22	19	15	2074746	2073588	2067907	2048942	2007694	1857606	27	393283	2073588	2038615	39.53	39.72	118626	156968	69580	69580	5	4	10	10	54	20	1920868	60	2	7	0	1 + 13 part	188267	91.801	1.007	127.41	1017.16	38.95	119592	1880317	42496	43413	20431	22080	17	16	34
15378_2_55	30	24	21	19	18	16	2093957	2090282	2083068	2070393	2049250	1993167	28	381016	2093251	2038615	39.54	39.72	126744	126744	87954	87954	5	5	10	10	55	16	1858006	68	4	9	1	2 + 17 part	208655	91.741	1.008	194.53	1001.42	35.82	146460	1875780	47622	49856	18325	19271	14	13	31
15378_4_11	30	25	20	18	17	12	2043333	2041002	2026099	2011465	1994410	1810800	27	281594	2042277	2038615	39.65	39.72	168068	168068	98468	98468	5	5	9	9	51	14	1846342	67	1	6	0	4 + 15 part	174057	91.233	1.004	96.51	953.61	39.3	149862	1863810	45972	45972	28118	28118	13	13	27
15531_5_72	30	25	22	20	20	15	2063028	2059846	2052265	2039563	2039563	1814375	29	291203	2062714	2038615	39.67	39.72	122844	122844	79854	79854	6	6	11	11	49	18	1860960	81	2	4	0	2 + 14 part	185647	91.497	1.006	97.54	962.11	36.19	112784	1871547	42877	42961	19499	19598	16	15	32
15531_5_93	30	29	28	26	20	16	2014340	2013888	2012864	1997899	1886718	1749975	29	231949	2013888	2038615	39.79	39.72	104743	104743	63189	62060	7	7	12	13	42	16	1567965	65	0	8	1	0 + 19 part	153223	90.793	1.005	113.56	931.64	37.22	129113	1853732	44503	44503	22151	21361	14	14	28
17794_8_44	30	23	21	18	15	12	2094549	2090803	2086554	2066897	2008578	1901400	25	476831	2092430	2038615	39.48	39.72	191489	191489	85087	121972	4	4	8	7	76	13	1902948	72	0	0	1	1 + 16 part	223486	90.732	1.01	1.05	957.14	35.63	87478	1864087	40023	40023	17975	19075	19	19	38
19183_3_104	30	21	17	16	16	13	2071624	2067685	2059168	2052467	2052467	1928766	24	400802	2069346	2038615	39.67	39.72	176324	294420	82213	82213	4	3	8	8	52	14	1876838	74	0	0	0	3 + 12 part	189261	91.724	1.005	1.5	964.59	35.94	112121	1877269	42961	42961	19629	20671	16	16	33
19183_3_89	30	21	16	15	13	11	2044461	2040666	2028698	2021846	1984454	1914271	22	448058	2041504	2038615	39.75	39.72	282418	282418	121469	121469	3	3	6	6	47	11	1857353	70	0	0	0	1 + 14 part	168447	91.582	1.003	4.41	962.77	35.46	165571	1872276	46039	46039	22476	22476	14	14	29
7553_5_66	30	27	24	23	19	15	2055806	2054474	2049067	2042141	1976344	1804964	28	381789	2055191	2038615	39.59	39.72	109815	109815	74022	85972	6	6	12	11	41	14	1653900	78	0	3	1	1 + 15 part	138602	93.607	1.004	90.26	823.99	29.24	198570	1909853	49867	49867	24655	24655	11	11	25
12378_2_21	29	21	21	21	20	15	2105418	2101468	2101468	2101468	2080372	1863420	24	311076	2103267	2038615	39.72	39.72	115274	115274	88655	88655	6	6	11	11	59	19	2043159	79	3	12	0	3 + 16 part	227498	91.184	1.009	250.47	964.45	37.5	121170	1866341	43841	43905	20047	21856	17	16	33
12378_2_22	29	18	14	14	12	10	1999891	1995061	1982120	1982120	1950367	1875718	20	338576	1996433	2038615	39.71	39.72	262341	262341	165058	165058	4	4	6	6	59	13	1952725	68	1	8	1	4 + 11 part	141085	90.452	1.006	153.52	957.34	37.64	125625	1844699	45638	45352	21625	21222	14	15	30
13681_1_25	29	27	25	24	19	12	1996399	1995659	1990734	1983762	1907002	1631442	27	293921	1995659	2038615	39.7	39.72	179144	179144	63862	59640	5	5	10	11	43	15	1709464	65	0	9	0	0 + 15 part	139932	90.569	1.005	163.15	931.24	35.42	119573	1844082	40484	36757	22088	22080	14	15	31
13682_1_31	29	26	23	23	17	14	2031500	2029852	2023687	2023687	1927250	1812092	27	278987	2030721	2038615	39.72	39.72	167891	167891	77574	77574	5	5	10	10	48	15	1750180	63	2	17	0	0 + 16 part	175885	90.508	1.005	286.6	932.84	35.61	122311	1846802	40243	40243	22088	22080	15	15	32
15378_3_93	29	27	23	20	18	17	2133312	2132333	2124721	2102823	2068871	2039352	28	341430	2132850	2038615	39.44	39.72	114479	123900	73958	95597	6	5	11	10	62	19	1923703	59	0	10	1	0 + 13 part	261460	91.179	1.007	183.42	968.48	34.65	136383	1865550	32456	32860	15039	18078	18	17	42
15531_5_62	29	27	25	23	19	16	2165042	2163438	2157975	2139797	2064982	1962536	29	240272	2165042	2038615	39.49	39.72	133015	147012	90776	94500	7	6	12	11	56	16	1783561	69	4	7	0	2 + 17 part	268639	92.282	1.008	214.36	925.11	35.08	120351	1883314	32278	36132	18253	19964	19	17	42
15531_5_70	29	27	25	22	19	12	2079785	2078978	2074668	2049049	1996944	1742800	27	399425	2078978	2038615	39.73	39.72	169856	181651	70022	72356	5	4	10	9	46	11	1676839	79	2	5	0	0 + 12 part	201099	91.593	1.006	123.57	978.83	33.9	124564	1872015	34172	35499	21354	21588	16	15	34
17794_7_25	29	22	21	18	15	11	2094465	2091566	2089863	2070221	2011869	1854225	23	476586	2092095	2038615	39.48	39.72	188143	188143	85098	85098	3	3	7	7	78	14	1939812	71	0	1	0	1 + 16 part	225065	90.682	1.01	32.07	955.77	35.59	87478	1864328	39632	40023	17975	19075	20	19	39
17794_8_33	29	19	15	13	12	12	2077129	2072812	2063439	2050039	2030091	2030091	22	565370	2074775	2038615	39.7	39.72	292411	292411	102771	102771	3	3	6	6	52	12	1860773	80	0	0	0	4 + 11 part	193168	91.797	1.005	2.46	964.15	36.66	119098	1877736	52478	52478	19618	20636	14	14	30
17870_7_135	29	25	23	22	20	18	2071492	2068948	2062956	2056269	2009718	1928765	27	291242	2070783	2038615	39.84	39.72	129594	129594	76652	76652	6	6	12	12	45	16	1757941	71	0	0	3	2 + 20 part	222101	90.082	1.007	1.35	978.42	36.54	116753	1845563	54395	54977	26089	30103	14	13	26
17870_7_141	29	25	23	21	16	12	2092971	2091373	2087132	2075397	2015792	1869748	26	439953	2091875	2038615	39.67	39.72	171855	171855	104526	104526	4	4	8	8	50	12	1695558	68	0	0	3	2 + 18 part	290045	87.903	1.005	4.68	1117.08	40.68	88372	1800297	32463	32463	14680	16101	17	17	39
17870_7_146	29	19	16	16	15	14	2110124	2106010	2096299	2096299	2082178	2036038	21	410417	2107055	2038615	39.71	39.72	186428	186428	99282	99282	4	4	8	8	63	14	1993163	69	0	0	1	1 + 13 part	226694	91.577	1.007	12.72	1001.93	38.78	119121	1869055	42064	44057	18696	20342	17	16	36
19183_3_37	29	20	15	14	13	10	2041847	2038250	2031300	2024455	2010990	1900237	21	517501	2038900	2038615	39.75	39.72	295052	295052	120925	120925	3	3	6	6	49	12	1970372	70	0	0	0	1 + 14 part	167640	91.498	1.003	0.05	964.99	35.65	165586	1867518	43185	43185	23719	23719	15	15	30
19183_3_58	29	23	21	20	17	13	2083229	2080931	2075589	2068752	2010070	1862232	24	361487	2081454	2038615	39.76	39.72	196901	196901	70408	93201	4	4	9	8	47	14	1814310	66	0	0	2	0 + 19 part	207971	91.573	1.004	0.62	963.68	35.46	165571	1872601	43572	43572	22346	22470	15	15	32
19183_3_77	29	22	17	16	14	11	2042034	2039014	2031563	2024717	1989287	1878451	24	361491	2040175	2038615	39.76	39.72	198186	198186	120921	120921	4	4	7	7	46	13	1881129	68	0	0	0	1 + 14 part	168169	91.53	1.003	0	963.59	35.42	165586	1871167	45829	45829	22472	22472	14	14	29
19183_3_90	29	21	17	17	16	14	2146103	2142053	2134325	2134325	2114335	2036463	24	438321	2144218	2038615	39.67	39.72	176448	252805	82207	83125	4	3	8	7	51	12	1904098	78	0	0	1	3 + 15 part	264704	91.725	1.005	0	961.91	36.37	112165	1878461	42961	43296	19454	20669	16	15	34
19183_3_91	29	25	21	19	16	13	2106821	2104827	2095787	2079074	2043317	1917755	26	313034	2105782	2038615	39.64	39.72	202804	202804	109624	109624	4	4	8	8	60	15	1878955	80	0	0	0	1 + 17 part	217763	92.011	1.007	5.13	1056.96	39.88	120483	1880518	41425	44062	18125	19620	15	14	33
6512_1_8	29	26	23	21	16	13	1979192	1977641	1972536	1958217	1871771	1736830	27	267228	1978411	2038615	39.74	39.72	143062	143062	80114	79408	5	5	10	11	50	16	1787461	66	1	21	0	2 + 17 part	128196	90.178	1.006	332.64	962.1	36.23	189120	1842253	44985	44985	22430	21383	15	15	31
12290_2_31	28	25	22	21	18	15	2102963	2101143	2093995	2086907	2024904	1916895	27	257509	2102604	2038615	39.59	39.72	151130	151130	85057	90113	6	6	11	10	65	18	1975116	64	3	6	1	1 + 21 part	270841	89.247	1.007	125.8	988.35	38.2	89796	1822354	38167	38167	15412	17025	18	18	41
13682_1_78	28	25	22	19	18	15	2084208	2081910	2070431	2049002	2024449	1896931	28	332711	2084208	2038615	39.62	39.72	129253	129253	96229	96229	5	5	10	10	48	17	1674706	73	2	11	0	1 + 15 part	170944	93.199	1.007	236.16	853.01	31.63	128861	1899964	49950	61025	24553	24883	13	12	27
13682_2_95	28	28	24	22	19	14	2114307	2114307	2102210	2088850	2043037	1862433	28	330823	2114307	2038615	39.53	39.72	132224	132224	80924	81677	5	5	11	10	47	18	1788656	65	3	22	0	0 + 17 part	231441	91.419	1.01	396.02	872.2	34.29	145469	1869384	48041	48917	18230	21086	13	12	29
15378_3_18	28	24	21	17	14	11	2056939	2054895	2046910	2018747	1951850	1842490	26	392786	2056289	2038615	39.67	39.72	180443	180443	103543	103543	4	4	7	7	53	14	1773612	76	1	9	0	3 + 14 part	200522	90.473	1.006	201.87	1076.45	43.75	172437	1847565	42698	42698	19108	22450	14	14	31
15378_3_2	28	22	19	17	16	13	2014314	2010126	2001139	1987429	1963060	1854907	27	268167	2013817	2038615	39.69	39.72	199809	199809	85914	80628	5	5	8	9	48	17	1877607	77	0	3	0	4 + 16 part	158953	90.67	1.003	37.99	965.15	34.62	149998	1847136	47114	47114	22459	22114	14	14	28
17794_8_128	28	20	17	15	14	12	2060004	2056252	2049850	2035024	2013288	1935713	22	626179	2057852	2038615	39.57	39.72	190786	190786	95382	95382	3	3	7	7	48	12	1649626	73	0	1	0	1 + 14 part	185432	91.424	1.005	5.39	937.87	36.65	183107	1871010	52321	52321	24892	25832	12	12	27
17794_8_35	28	21	17	15	14	12	2071706	2068647	2060469	2048509	2033600	1941997	23	435379	2069772	2038615	39.69	39.72	292303	292303	87511	87511	3	3	7	7	49	11	1856684	80	1	0	0	1 + 12 part	191147	91.679	1.005	4.25	957.04	36.65	112166	1874901	42961	43296	20553	20636	16	15	32
17870_7_145	28	19	18	16	16	11	2151999	2147891	2146265	2130924	2130924	1941040	22	333380	2149728	2038615	39.56	39.72	223922	223922	168221	168221	4	4	7	7	67	14	2019830	95	0	0	0	0 + 15 part	305497	89.847	1.007	0.09	912.9	36.25	104067	1843138	30986	32544	17027	19316	20	18	43
19183_3_71	28	21	17	16	14	12	2043833	2040194	2032318	2025469	1988005	1916406	24	361499	2042360	2038615	39.75	39.72	197730	197730	120929	120929	4	4	7	7	45	13	1863553	70	0	0	0	0 + 15 part	168120	91.624	1.003	0.05	964.05	35.44	165571	1873184	46039	46039	23719	23719	14	14	28
19183_3_84	28	20	17	16	13	11	2043202	2040007	2033894	2027042	1968304	1898125	22	389747	2041083	2038615	39.75	39.72	282464	282464	127389	127389	3	3	6	6	47	12	1910610	67	0	1	1	1 + 15 part	167812	91.615	1.003	17.15	961.46	35.5	165571	1872447	46372	46372	23412	23412	14	14	29
19183_3_85	28	21	17	16	14	12	2043264	2040219	2033009	2026160	1988699	1917101	22	361499	2041057	2038615	39.75	39.72	197729	197729	121469	121469	4	4	7	7	45	13	1865285	70	0	0	0	0 + 15 part	168267	91.592	1.003	0	963.04	35.45	165571	1871969	45994	45994	23719	23719	14	14	28
13681_2_2	27	25	22	21	19	15	2050872	2050163	2038315	2032404	1986410	1846905	25	274376	2050163	2038615	39.58	39.72	129405	129405	80851	80851	6	6	11	11	44	18	1854495	70	1	14	1	1 + 16 part	163235	92.119	1.005	224.96	936.93	34.98	145015	1879315	46162	46162	22183	22324	15	15	30
14520_6_6	27	22	20	18	15	11	2188286	2185673	2182209	2168782	2117736	1964279	24	595998	2187190	2038615	39.4	39.72	225624	225624	94067	95573	3	3	7	6	61	15	1933289	70	0	5	1	1 + 11 part	319555	91.192	1.005	104.65	958.5	35.39	136250	1861756	32456	36207	14840	17605	18	15	43
15378_3_68	27	22	21	19	16	11	2013798	2010800	2006495	1990978	1925693	1736431	24	538781	2012354	2038615	39.69	39.72	253265	253265	65278	60117	3	3	7	8	50	16	1820024	80	0	5	0	0 + 14 part	158348	90.589	1.004	86.02	959.95	34.66	149936	1847639	42353	42353	22074	22007	15	15	32
15531_5_56	27	24	24	21	18	13	2098188	2096721	2096721	2076286	2025321	1840179	25	314279	2097448	2038615	39.56	39.72	195008	195008	71348	71348	4	4	9	9	56	16	1850703	63	0	8	1	0 + 18 part	244810	90.241	1.007	140.84	992.68	37.29	146673	1847697	42449	42449	18350	22512	16	16	35
15531_5_92	27	22	19	17	13	9	1980784	1978311	1969950	1953925	1887988	1706985	24	363472	1979626	2038615	39.76	39.72	167950	167950	115537	114258	4	4	7	8	60	16	1910462	72	1	6	0	2 + 10 part	127847	90.333	1.006	91.48	952.68	36.33	158283	1840718	44224	44224	21222	20398	15	15	30
15531_6_79	27	25	23	21	16	12	2140757	2139224	2135341	2121568	2037366	1886390	27	324197	2140757	2038615	39.57	39.72	232695	232695	87996	91449	4	4	8	7	56	12	1877896	69	1	6	1	1 + 16 part	287499	90.203	1.008	101.97	973.68	36.54	146852	1846965	41656	41793	18192	23719	17	16	36
17794_8_74	27	20	14	13	13	12	2077751	2074368	2059546	2052845	2052845	2004194	22	434452	2075695	2038615	39.66	39.72	362826	362826	86668	86668	3	3	6	6	51	11	1876847	84	0	0	0	3 + 12 part	194324	91.766	1.006	2.31	958.75	36.72	112166	1878462	47675	52478	20671	22081	15	14	30
17870_7_175	27	21	18	17	14	10	2150309	2147419	2138526	2130791	2074737	1911798	23	683985	2148800	2038615	39.56	39.72	202111	202111	99107	100279	3	3	7	6	61	12	1905248	77	0	1	1	3 + 15 part	268862	91.748	1.005	17.5	1077.85	38.6	108050	1873609	41922	42270	17976	20504	17	16	36
19183_3_41	27	18	16	15	14	11	2129334	2125308	2122292	2116554	2103510	1986741	21	421597	2127015	2038615	39.69	39.72	193011	193011	123105	123105	4	4	7	7	52	12	1974464	68	0	0	1	1 + 14 part	241983	91.98	1.005	4.42	980.52	35.78	126155	1883432	43552	54475	18276	20101	13	12	33
19183_3_64	27	20	16	15	13	12	2043245	2040409	2032772	2025751	1988360	1961894	21	361496	2040957	2038615	39.74	39.72	197707	197707	120938	120938	4	4	7	7	46	12	1866249	71	0	0	0	0 + 14 part	168184	91.608	1.003	3.04	962.56	35.34	165571	1870392	46372	46372	23719	23719	14	14	28
19183_3_68	27	18	15	15	14	13	2042338	2038960	2034731	2034731	2012797	1986279	19	361499	2039469	2038615	39.75	39.72	148199	148199	115407	115407	4	4	8	8	51	14	1945490	68	0	1	0	0 + 14 part	167755	91.502	1.003	11.38	963.62	35.49	165586	1871063	45833	45833	22346	22346	14	14	30
19183_3_75	27	21	18	16	14	12	2048677	2046223	2039350	2027358	1989900	1919730	22	361495	2046757	2038615	39.77	39.72	197667	197667	120925	120925	4	4	7	7	48	14	1924473	70	0	1	0	1 + 15 part	168133	91.794	1.004	12.07	961.29	35.43	165571	1877541	46372	46372	23412	23719	14	14	29
19183_3_86	27	19	16	15	14	11	2042278	2038739	2034488	2027636	2005706	1893342	21	361499	2040111	2038615	39.75	39.72	198103	198103	121483	121483	4	4	7	7	49	13	1897685	69	0	1	0	0 + 13 part	168147	91.521	1.003	18.63	960.9	35.21	165586	1870654	45833	45833	22476	22476	14	14	29
6570_1_14	27	23	23	20	17	14	2064409	2062808	2062808	2042260	1996790	1879954	23	264502	2062808	2038615	39.54	39.72	189816	189816	80984	80984	5	5	9	9	48	16	1912907	50	0	0	0	0 + 13 part	155313	93.235	1.004	4.31	841.74	33.72	170410	1904380	45805	46612	27770	28232	15	14	29
7553_4_36	27	23	21	18	17	12	2030902	2028653	2022169	2001652	1986758	1790714	25	301348	2030039	2038615	39.67	39.72	178613	178613	81090	81090	5	5	9	9	49	16	1845205	70	0	2	0	0 + 14 part	163007	91.207	1.004	22.96	898	33.13	125337	1864031	49053	49053	21704	21704	12	12	28
13681_1_27	26	24	22	21	15	10	2091621	2090552	2085716	2078064	1979483	1799059	25	374995	2091175	2038615	39.51	39.72	202852	202852	121114	121114	4	4	7	7	59	14	1908283	62	2	4	0	3 + 11 part	240367	90.207	1.006	140.69	959.29	36.38	152180	1844479	39006	39006	18460	19229	16	16	36
13682_1_94	26	25	23	19	15	13	2099318	2098507	2095758	2068065	1997146	1922159	26	393609	2099318	2038615	39.55	39.72	190392	190392	80189	86359	4	4	9	8	49	13	1759421	53	1	11	0	1 + 12 part	194617	92.991	1.005	176.82	839.46	33.5	126679	1897430	45140	45140	23554	27076	15	15	30
13682_2_92	26	23	22	22	17	14	2049985	2048356	2045651	2045651	1961362	1851661	25	340058	2049657	2038615	39.6	39.72	150128	150128	81062	81062	5	5	9	9	50	17	1893173	55	1	13	0	0 + 13 part	159072	92.209	1.006	219.3	888.35	33.36	113593	1883118	46349	46349	21224	21462	16	16	32
15873_3_52	26	24	22	18	18	16	2078966	2078294	2075684	2048419	2048419	1982557	24	338512	2078294	2038615	39.48	39.72	153735	153735	75966	75966	4	4	9	9	55	14	1716688	87	3	7	1	0 + 13 part	200457	91.421	1.008	147.38	986.84	37.77	142266	1867548	46022	46022	21044	24295	16	16	32
17138_5_4	26	20	18	16	14	10	2078256	2074632	2071920	2055715	2025243	1879522	25	453872	2077904	2038615	39.73	39.72	262157	262157	104931	104931	3	3	7	7	50	11	1914007	79	0	0	0	1 + 11 part	214154	90.92	1.006	4.86	977.99	34.15	124566	1858170	48963	48963	22120	22624	12	12	28
17794_8_66	26	16	15	15	11	11	2061506	2055866	2054128	2054128	1987577	1987577	21	483857	2059755	2038615	39.54	39.72	211100	211100	124362	124362	4	4	7	7	52	12	1939494	73	0	1	0	1 + 13 part	184727	91.537	1.005	11.02	920.11	32.47	118720	1873254	49903	50142	20503	24178	15	14	30
19183_3_42	26	20	16	16	15	13	2041753	2039412	2030270	2030270	2016844	1946663	21	361496	2039921	2038615	39.76	39.72	148194	148194	108104	108104	4	4	8	8	48	15	1942604	67	0	0	0	0 + 16 part	168457	91.532	1.003	14.8	963.03	35.37	165586	1870871	45994	45994	22472	22472	14	14	29
19183_3_55	26	19	16	16	14	12	2043563	2040967	2035266	2035266	1996269	1926085	19	389868	2040967	2038615	39.75	39.72	282463	282463	120971	120971	3	3	7	7	47	13	1938573	69	0	0	0	0 + 16 part	168226	91.613	1.003	0	963.41	35.5	165571	1872476	53105	53105	23351	23351	14	14	29
19646_1_31	26	21	17	17	17	14	2117338	2114939	2107922	2107922	2107922	2000806	23	435964	2116093	2038615	39.52	39.72	168646	168646	85911	121576	4	4	8	7	62	15	1819146	69	0	0	1	3 + 10 part	211667	92.572	1.009	0.28	990.26	37.83	128342	1895468	43221	43261	20566	21936	15	14	31
6486_6_7	26	24	23	18	15	11	2078421	2077651	2076642	2042639	1996677	1841491	24	437557	2077651	2038615	39.51	39.72	165246	165246	85285	126223	4	4	8	7	41	14	1829050	67	4	12	0	0 + 12 part	185542	92.246	1.006	258.85	887.24	34.72	213697	1884602	48880	59192	20266	22074	10	9	26
6570_1_16	26	21	20	20	17	13	2098019	2095943	2094717	2094717	2035126	1891872	22	282549	2096604	2038615	39.6	39.72	163798	163798	105771	105771	5	5	9	9	47	16	1974923	72	0	0	0	1 + 17 part	235831	91.017	1.003	6.58	883.97	33.58	161992	1859041	42498	44808	18107	19283	14	13	33
9789_5_67	26	22	21	18	15	10	2059622	2057640	2055815	2032638	1965635	1781533	23	348003	2058491	2038615	39.66	39.72	207696	207696	141770	141770	4	4	7	7	57	14	1740978	80	0	0	0	2 + 15 part	202211	90.613	1.005	0.1	1085.66	43.96	171815	1855252	38470	38470	19038	19228	15	15	33
14520_6_36	25	21	21	18	15	15	2106839	2104918	2104918	2081303	2032384	2032384	22	277030	2105589	2038615	39.63	39.72	205536	205536	78786	105619	5	5	9	8	57	13	1918537	81	1	8	1	0 + 16 part	242392	90.986	1.004	148.79	950.64	33.59	144214	1857060	33361	37928	18415	18479	19	18	40
17794_7_27	25	17	15	14	10	8	2035443	2032074	2029506	2024086	1963715	1887927	19	744381	2033127	2038615	39.79	39.72	290386	290386	166377	166377	2	2	5	5	70	10	1948967	73	0	1	0	3 + 12 part	240754	87.532	1.004	12	1093.23	37.04	95317	1789317	36810	36810	16996	14999	16	16	37
17794_8_32	25	17	17	14	13	12	2017414	2013716	2013716	1993700	1973245	1935755	20	354001	2015694	2038615	39.67	39.72	205037	205037	109150	109150	4	4	7	7	40	12	1871835	67	0	0	0	1 + 11 part	133509	92.064	1.003	0.3	896.73	35.86	118935	1880711	50237	50237	32055	32055	14	14	26
17794_8_45	25	14	14	14	11	11	2063359	2057539	2057539	2057539	2001693	2001693	19	484722	2061128	2038615	39.55	39.72	211093	211093	124396	125931	4	4	7	6	52	12	1954769	76	0	1	0	1 + 13 part	188653	91.491	1.004	17.32	919.66	32.38	118716	1871455	49903	49903	20503	24176	14	14	30
17794_8_58	25	20	19	18	16	16	2164637	2162042	2160340	2154430	2121958	2121958	22	401698	2163543	2038615	39.54	39.72	146899	146899	86529	95693	4	4	9	8	49	15	2068604	66	0	0	0	1 + 14 part	278762	91.982	1.005	0.09	926.75	32.58	196663	1879976	37802	39988	18716	21722	18	16	38
17870_7_126	25	12	11	11	11	10	2071406	2065275	2063197	2063197	2063197	2018180	15	746987	2067134	2038615	39.69	39.72	328481	328481	196098	196098	2	2	4	4	61	10	2005968	78	0	1	0	3 + 9 part	210077	90.638	1.005	19.83	1084.61	43.89	171508	1855890	43369	43369	19038	21669	14	14	30
17870_7_137	25	22	17	17	13	12	2170798	2169419	2154763	2154763	2074069	2031827	23	429500	2170032	2038615	39.5	39.72	147005	279050	98449	100461	4	3	8	7	64	13	1980717	74	0	1	1	2 + 15 part	305496	90.868	1.007	3.69	1001.22	36.49	106863	1863558	40085	40255	17965	19583	20	19	42
19183_3_31	25	19	16	15	13	10	2041180	2038200	2033958	2027109	1994888	1884157	21	389890	2039733	2038615	39.76	39.72	282418	282418	121495	121495	3	3	7	7	47	12	1954278	69	0	0	0	0 + 15 part	167840	91.532	1.003	2.6	963.61	35.53	165586	1871451	45833	45833	22476	22476	14	14	29
19183_3_35	25	18	15	15	13	10	2040562	2037499	2031813	2031813	1997038	1894106	20	389730	2038796	2038615	39.75	39.72	288414	288414	127637	127637	3	3	6	6	50	13	1943995	69	0	0	1	0 + 14 part	167964	91.457	1.003	0	963.34	35.35	165571	1869964	45994	45994	22470	22470	14	14	29
19183_3_43	25	19	15	15	13	11	2043674	2041357	2034133	2034133	1995101	1924923	20	361446	2041882	2038615	39.75	39.72	198032	198032	128104	128104	4	4	7	7	45	12	1937411	68	0	0	1	1 + 15 part	168778	91.638	1.003	0	962.51	35.54	165571	1872822	54475	54475	23719	23719	13	13	27
19183_3_56	25	19	16	15	13	11	2048201	2045679	2038841	2031996	1994559	1924407	20	361495	2046317	2038615	39.77	39.72	228659	228659	127394	127394	4	4	7	7	49	13	1929821	70	0	0	0	1 + 14 part	167723	91.789	1.004	28.05	961.35	35.38	165571	1869996	45992	45992	23412	23412	14	14	29
19183_3_60	25	20	16	16	14	12	2042537	2040565	2033058	2033058	1995687	1925563	21	439061	2041093	2038615	39.75	39.72	296050	296050	120939	120939	3	3	7	7	45	13	1939202	70	0	0	0	0 + 16 part	168222	91.547	1.004	18.57	962.98	35.42	165571	1872047	45994	45994	25141	25141	14	14	28
13681_1_22	24	22	21	17	15	11	2014799	2014055	2010908	1983839	1953854	1805001	22	384102	2014055	2038615	39.72	39.72	184819	184819	88572	88572	4	4	8	8	39	15	1627235	65	1	6	0	0 + 12 part	132715	91.953	1.004	109.63	841.74	32.91	194342	1876675	48455	48455	23866	22072	12	12	25
13682_2_12	24	23	22	20	16	15	2051847	2050855	2049376	2037501	1970241	1941006	24	385339	2051847	2038615	39.6	39.72	194241	194241	74640	74640	4	4	9	9	49	18	1859013	56	1	10	0	0 + 11 part	159532	92.218	1.007	159.42	889.48	33.03	105234	1886469	45836	45836	21734	23600	16	16	31
13682_2_37	24	19	19	19	13	12	2014542	2010782	2010782	2010782	1920226	1871322	23	311394	2014127	2038615	39.74	39.72	172935	172935	111107	111107	5	5	8	8	52	13	1832182	68	1	13	0	1 + 15 part	160576	90.467	1.005	226.15	971.66	37.96	189772	1847846	48904	47719	24551	24169	14	15	28
13682_2_82	24	22	22	19	14	11	2061312	2060002	2060002	2039250	1954059	1864018	23	393471	2060946	2038615	39.52	39.72	221979	221979	122997	122997	4	4	7	7	45	14	1904861	55	1	16	0	0 + 13 part	157267	92.791	1.006	286.71	834.93	32.41	175896	1890853	56883	56883	26545	27809	12	12	26
15378_2_94	24	19	16	15	14	10	2015048	2011586	2003775	1996301	1971961	1813197	23	480207	2014551	2038615	39.69	39.72	269118	269118	86610	86610	3	3	7	7	45	13	1920262	81	1	10	0	4 + 13 part	160486	90.597	1.004	145.44	965.07	34.71	150533	1844492	46210	46210	27210	24899	15	15	29
17794_7_17	24	17	14	12	12	8	2067063	2063439	2054350	2041014	2041014	1884259	20	664266	2065408	2038615	39.69	39.72	230221	230221	193568	193568	3	3	5	5	54	10	1932391	71	0	0	0	1 + 12 part	220350	90.055	1.005	0.15	951.15	35.19	149743	1842119	57592	57592	22592	22592	13	13	27
17870_7_159	24	16	15	13	12	10	2144264	2140807	2139525	2123118	2101164	2021554	17	519263	2141331	2038615	39.67	39.72	213398	213398	134006	183872	3	3	6	5	54	12	1866034	85	0	2	1	0 + 11 part	253969	92.003	1.006	6.54	993.07	39.45	211319	1883925	49764	53528	21086	24623	12	11	28
19646_1_34	24	16	14	12	10	9	2082411	2078607	2072610	2058906	2030197	1996432	19	726469	2080628	2038615	39.75	39.72	192256	312180	125256	132639	3	2	6	5	44	8	1811566	77	0	0	0	3 + 9 part	211299	91.41	1.003	0.58	952.88	34.83	213024	1862333	53795	57219	23282	24898	11	10	26
9716_7_3	24	20	20	17	15	13	2139637	2137094	2137094	2113523	2070406	2012008	22	340681	2138749	2038615	39.43	39.72	224193	224193	135692	135692	4	4	7	7	61	14	2002406	66	0	0	0	0 + 11 part	263639	91.519	1.005	0.05	957.7	35.05	132694	1873203	32860	36156	16301	18366	17	16	40
9789_5_83	24	23	21	19	19	17	2140071	2139082	2132836	2120195	2120195	2062223	24	324135	2140071	2038615	39.43	39.72	123729	133902	82540	88759	6	5	11	10	60	18	1898096	63	0	0	1	0 + 13 part	268627	91.342	1.005	0	1001.6	35.98	132691	1869230	36156	39459	15038	18330	17	15	40
12378_2_79	23	16	15	14	14	13	2178335	2174654	2172090	2165046	2165046	2136840	20	408547	2177210	2038615	39.45	39.72	322844	322844	132554	132554	3	3	6	6	61	14	2064748	61	1	4	1	1 + 11 part	301943	91.486	1.005	70.64	957.62	35.44	135962	1871272	36212	39122	15366	19627	16	14	39
13682_1_33	23	18	18	17	14	10	2014251	2011157	2011157	2004348	1948363	1774652	20	606848	2012962	2038615	39.74	39.72	163467	163467	111120	111120	4	4	7	7	52	12	1804821	64	0	10	0	1 + 14 part	159366	90.467	1.005	148.79	973.66	38.93	190087	1850279	47719	46831	24112	23718	14	15	29
15531_5_83	23	18	16	15	13	10	2045819	2043108	2038836	2032211	2005662	1897299	21	362880	2044961	2038615	39.71	39.72	234024	234024	166320	166320	4	4	7	7	42	12	1926951	59	0	9	1	1 + 11 part	173655	91.421	1.004	121.91	934.04	32.57	213398	1867058	54330	54330	22104	24895	12	12	26
15531_6_74	23	20	17	15	15	12	2149476	2148096	2143021	2130458	2130458	2044906	21	596455	2148770	2038615	39.38	39.72	213060	213060	115977	115977	3	3	7	7	59	15	1951505	60	1	6	1	0 + 11 part	276892	91.268	1.006	134.87	974.8	36.71	132418	1859882	36111	36204	16060	18404	17	16	40
17794_8_27	23	15	12	11	10	9	2087581	2083595	2079338	2074063	2052046	2017303	18	811312	2085658	2038615	39.71	39.72	322468	322468	132603	132603	2	2	5	5	42	9	1995088	64	0	1	0	0 + 9 part	212795	91.629	1.003	11.03	929.62	32.55	192663	1871648	53718	56958	29759	31633	12	11	24
17794_8_36	23	17	15	14	13	12	2142640	2140194	2132927	2124021	2112645	2084476	17	338289	2140194	2038615	39.52	39.72	262922	262922	135633	135633	4	4	7	7	47	12	1908151	71	0	1	0	0 + 13 part	248654	92.537	1.003	12.2	938.73	37.05	182984	1889853	57104	60492	22067	24859	12	11	28
17870_7_150	23	21	17	16	14	13	2097720	2097044	2088304	2081809	2046472	2013991	21	390654	2097044	2038615	39.58	39.72	228085	228085	118778	130428	4	4	8	7	49	12	1870266	72	0	0	0	2 + 13 part	228039	91.4	1.003	0.05	948.38	35.31	109850	1868061	58608	61693	20622	24357	14	13	29
19183_3_29	23	17	15	14	13	12	2039853	2036786	2034305	2028956	2015392	1980326	21	366372	2039024	2038615	39.75	39.72	318162	318162	103129	103129	3	3	7	7	46	11	1888926	64	0	0	0	0 + 12 part	149779	92.29	1.004	0.15	995.51	36.78	159393	1888396	53140	53140	22454	22454	12	12	27
19183_3_46	23	17	15	14	12	10	2038864	2035100	2028604	2021424	1984492	1913045	21	557260	2037915	2038615	39.68	39.72	235523	235523	128870	128870	3	3	6	6	52	13	1907726	83	0	0	0	1 + 9 part	168177	91.354	1.004	7.36	885.87	34.85	113233	1866054	56459	56459	23008	23008	13	13	27
21523_1_22	23	14	13	12	11	10	2044047	2040387	2039167	2032318	2008408	1964740	16	403287	2041562	2038615	39.75	39.72	310347	310347	128111	128111	3	3	6	6	50	10	1950715	71	0	0	0	0 + 12 part	168139	91.623	1.003	4.75	964.16	35.55	165571	1867232	46039	46039	23838	23838	14	14	28
6512_5_1	23	21	20	18	15	13	1979274	1978199	1974395	1959370	1913310	1818113	22	298895	1978831	2038615	39.72	39.72	152029	152029	83692	83692	5	5	9	9	39	13	1811679	55	0	9	1	1 + 12 part	110395	91.327	1.004	153.22	933.35	35.02	213423	1863165	46749	46749	27743	23042	13	13	26
6570_1_2	23	21	21	20	18	16	2053299	2052451	2052451	2045086	2012706	1929910	22	289684	2052983	2038615	39.6	39.72	123510	123510	81211	81211	5	5	10	10	60	18	1963795	58	0	0	0	0 + 13 part	162788	92.223	1.005	5.26	884.54	33.51	94236	1885623	42449	42449	19674	20483	17	17	35
7553_5_70	23	19	16	15	13	11	2091926	2089812	2082336	2073167	2032884	1946422	22	578844	2091579	2038615	39.51	39.72	473884	473884	87649	134612	2	2	6	5	72	15	2056721	81	1	4	0	0 + 14 part	256178	89.445	1.007	47.38	1046.15	37.51	147955	1827998	41223	41320	14820	16757	17	16	36
13681_1_9	22	20	20	19	17	15	2052199	2051483	2051483	2045921	2004188	1937583	20	350754	2051483	2038615	39.6	39.72	139665	139665	95293	95293	5	5	9	9	51	16	1865899	55	3	12	0	0 + 13 part	157983	92.254	1.007	228.71	889.88	33.5	94099	1887346	45521	45521	24906	25040	16	16	31
15531_5_59	22	18	16	15	14	14	2150109	2148320	2144598	2137401	2119538	2119538	19	446495	2148993	2038615	39.38	39.72	212104	212104	113447	136208	4	4	8	7	58	14	2007774	62	1	13	1	1 + 12 part	278689	91.162	1.006	221.36	963.39	35.78	136454	1862735	36204	42166	17678	18402	15	13	36
15531_5_64	22	18	18	16	15	10	2133684	2131091	2131091	2117655	2099344	1938010	20	494247	2132867	2038615	39.55	39.72	268703	268703	128516	128516	3	3	6	6	39	10	1799938	60	0	7	1	0 + 11 part	247138	92.094	1.004	140.66	920.61	34.2	132461	1879066	42994	44422	23385	25738	15	14	32
17794_7_23	22	16	15	14	13	11	2163343	2161126	2157248	2151098	2126826	2039623	16	427619	2161126	2038615	39.61	39.72	218567	218567	166355	166355	4	4	7	7	70	10	1982097	66	0	1	1	0 + 13 part	285153	91.305	1.008	48.45	949.79	36.85	129207	1873280	33671	34850	16788	18355	17	16	40
17794_7_35	22	14	13	12	10	8	2129942	2126547	2123106	2116475	2082466	2001297	15	555402	2127194	2038615	39.53	39.72	318945	318945	273143	273143	3	3	5	5	47	8	1954807	73	0	1	0	2 + 7 part	211545	93.587	1.004	4.56	921.33	34.33	200599	1911351	51910	52797	24197	33929	12	11	26
17794_8_38	22	17	14	13	13	11	2097054	2094740	2086831	2081191	2081191	2013344	18	514010	2095479	2038615	39.76	39.72	304761	304761	121558	121558	3	3	6	6	36	11	1920192	66	0	0	1	2 + 13 part	220599	91.716	1.003	1.19	941.31	32.63	213872	1873712	56586	60981	24895	25969	12	11	25
19183_3_44	22	16	14	14	12	9	2042408	2040166	2036993	2036993	2005664	1894835	16	361495	2040166	2038615	39.75	39.72	228751	228751	177307	177307	4	4	6	6	50	12	1966977	67	0	1	1	0 + 13 part	168322	91.551	1.003	14.26	963.68	35.42	165586	1862754	45204	45204	23412	23412	14	14	29
22276_1_98	22	19	17	17	15	12	1986719	1985435	1980743	1980743	1956140	1839927	19	263922	1985435	2038615	39.76	39.72	181892	181892	117720	117720	5	5	9	9	59	13	1849727	70	0	0	0	0 + 11 part	129402	90.658	1.004	0.1	962.41	38.04	95790	1852632	40973	40973	21222	20409	17	17	33
12290_2_70	21	20	17	15	15	14	2131652	2131109	2122371	2108728	2108728	2079093	21	338551	2131652	2038615	39.45	39.72	174642	212347	115953	115953	5	4	8	8	60	15	2044543	69	1	8	0	2 + 10 part	265336	91.079	1.005	161.05	980.2	34.9	136200	1860719	39915	39915	16301	18353	16	15	38
13681_2_44	21	20	19	17	13	10	1978414	1977872	1976545	1960171	1884612	1771704	21	413380	1978414	2038615	39.72	39.72	248008	248008	137145	71154	3	3	6	7	49	14	1841487	70	1	11	0	0 + 12 part	123648	90.511	1.005	184.29	898.46	33.06	190817	1842906	42434	42341	22157	21279	12	13	28
13682_1_22	21	19	18	17	16	12	2061953	2060915	2058353	2051715	2027021	1884142	20	459220	2061526	2038615	39.57	39.72	175377	175377	86769	86769	4	4	8	8	41	13	1871862	64	3	13	0	1 + 13 part	150327	93.331	1.004	262.23	870.52	34.43	199629	1897596	53245	53245	28798	28798	11	11	23
13682_2_45	21	19	19	16	13	11	2046522	2045188	2045188	2024315	1972358	1897330	21	345544	2046522	2038615	39.58	39.72	193202	193202	120460	120460	4	4	8	8	43	12	1853481	56	2	12	0	0 + 11 part	144359	92.912	1.004	209.97	833.89	32.05	132488	1890389	57543	57543	28221	28221	12	12	24
17794_8_125	21	18	14	14	12	11	2060820	2059474	2047494	2047494	2020906	1971083	19	406333	2060026	2038615	39.63	39.72	250716	250716	157219	157219	4	4	6	6	52	11	1924138	90	0	0	0	1 + 11 part	165884	92.484	1.005	2.72	949.83	35.75	187591	1891000	55704	55704	24897	25577	10	10	24
17794_8_49	21	10	9	8	8	7	2088627	2082468	2081348	2075435	2075435	2031585	15	1175792	2086129	2038615	39.64	39.72	1175792	1175792	211739	211739	1	1	3	3	48	6	1979965	66	0	0	0	2 + 8 part	221634	91.182	1.003	8.68	914.27	34.91	215313	1860307	55064	57300	22065	26208	12	11	26
17870_7_142	21	16	14	10	10	10	2164345	2162002	2159543	2134250	2134250	2134250	18	555174	2163072	2038615	39.61	39.72	313765	313765	148727	148727	3	3	5	5	68	10	2085266	84	0	0	0	2 + 10 part	276994	91.765	1.008	0	963.74	37.74	112166	1882223	51020	51031	17206	19541	16	15	36
19183_3_48	21	16	14	13	12	9	2041707	2039741	2036558	2029710	2014679	1903903	17	663379	2040262	2038615	39.75	39.72	198474	198474	128062	128062	3	3	6	6	52	11	1906527	68	0	0	1	0 + 12 part	167706	91.553	1.003	3.73	964.63	35.47	165586	1870693	45204	45204	22472	22472	14	14	30
19183_3_67	21	15	12	12	11	11	2103918	2101524	2095841	2095841	2082276	2082276	17	457304	2102554	2038615	39.67	39.72	347925	347925	133122	133122	3	3	6	6	50	8	1891252	63	0	1	0	0 + 10 part	207526	92.493	1.005	16.69	984.95	35.32	165309	1892545	54467	56893	22073	22454	14	13	27
19183_3_81	21	15	13	12	10	8	2021758	2018985	2016050	2010321	1968591	1906575	17	749083	2020222	2038615	39.79	39.72	289400	289400	192108	192108	2	2	5	5	47	8	1874627	66	0	0	1	2 + 9 part	154427	91.134	1.004	2.18	937.31	37.73	130386	1861439	58181	56230	29267	28545	12	13	24
[truncated: 22 more rows]
[truncated: 1 more columns]

## Sheet: 3. S. mitis genomes
Table 3a: Kraken species confirmation of the 134 S. mitis genomes from the NCBI database					Table 3b: Confirmed S. mitis (100) genomes from the NCBI database					Table 3c: Confirmed S. mitis (31) genomes from Gambia					Table 3d: Confirmed S. mitis (5) genomes from the CDC				Table 3e: Confirmed S. mitis (4) genomes from UCL
[truncated: 135 more rows]

[truncated: 20 more sheets: 4. S. mitis genomes QUAST, 5. S. oralis genomes, 6. S. oralis QUAST, 7. pbp1a nucleotide analysis, 8. pbp2b nucleotide analysis, 9. pbp2x nucleotide analysis, 10. pbp binding motifs, 11. pbp1a fastgear, 12. pbp2b fastgear, 13. pbp2x fastgear, 14. pbp donor and recepients, 15. Recombination and MIC 1, 16. Recombination and MIC 2, 17. pbp motifs & recombination, 18. Phylogenetic sampling, 19. pbp1a HGT, 20. pbp2b HGT, 21. pbp2x HGT, 22. Soure of fragments, 23. Acquisition by GPSC-Serotyp]
